# Supplementary material for: Proteomic comparisons of opaque and transparent variants of Streptococcus pneumoniae by two dimensional-differential gel electrophoresis
Source: Sci Rep. 2017 May 26;7:2453. doi: 10.1038/s41598-017-02465-x (PMC5446427; doi:10.1038/s41598-017-02465-x)
Supplement: Supplementary file 2 — Dataset 1 [file 41598_2017_2465_MOESM2_ESM.xls]

## Sheet: Table S1
Spot number	Strain	Accession No.	Protein	Combined Ions Score a	Molecular Mass (Da)	Protein pI	No. of significant peptidesb	No. of significant unique peptides	Sequence coverage (%)	emPAIc Value	Fold-change O/T ( > 1: upregulated in O) (± SEMd)	p-value t-test
D39O vs D39T	(Protein identification using HTC Ultra 3D ion trap)
31	D39	gi|15903879	bifunctional acetaldehyde-CoA/alcohol dehydrogenase [Streptococcus pneumoniae R6]	1410	98742	6.06	31	19	38.1	0.98	10.9 (± 0.5)	0.0140978
	D39	gi|149023593	alcohol dehydrogenase, iron-containing [Streptococcus pneumoniae SP23-BS72]	1104	97926	6.05	27	16	37	0.81
48	D39	gi|15900207	elongation factor G [Streptococcus pneumoniae TIGR4]	1361	76840	4.86	32	24	56.1	2.09	4.2 (± 0.3)	0.00592384
97	D39	gi|30794280	serum albumin precursor [Bos taurus]	652	71274	5.82	12	8	24.5	0.43	2.9 (± 0.2)	0.0340994
	D39	gi|15901063	GTP-binding protein LepA [Streptococcus pneumoniae TIGR4]	285	67823	5.06	6	5	19.6	0.27
	D39	gi|12619268	glyceraldehyde-3-phosphate dehydrogenase [Streptococcus pneumoniae]	32	33010	5.01	2	2	13.9	0.21
	D39	gi|15459130	Threonyl-tRNA synthetase 1 [Streptococcus pneumoniae R6]	535	76476	5.31	5	4	20.6	0.18
	D39	gi|153792	recP peptide [Streptococcus pneumoniae]	323	71959	5.96	5	3	14.6	0.14
112	D39	gi|419426888	pyruvate oxidase [Streptococcus pneumoniae 5652-06]	2209	65355	5.06	19	14	47.2	0.99	2.9 (± 0.1)	0.00065039
	D39	gi|15900218	PTS system mannose-specific transporter subunit IIAB [Streptococcus pneumoniae TIGR4]	632	35767	5.15	6	4	48.8	0.56
115	D39	gi|421226461	PTS system mannose-specific EIIAB component [Streptococcus pneumoniae 2072047]	1534	35449	5.15	34	16	68.1	6.16	3.5 (± 0.2)	0.000408696
	D39	gi|111657073	hypothetical protein SpneT_02001699 [Streptococcus pneumoniae TIGR4]	1401	35422	5.15	35	16	67.5	6.16
	D39	gi|419426888	pyruvate oxidase [Streptococcus pneumoniae 5652-06]	1490	65355	5.06	20	15	41.3	1.19
561	D39	gi|4138534	lactate dehydrogenase [Streptococcus pneumoniae]	344	35061	5.02	7	5	26.2	0.57	0.3 (± 0.2)	0.00684407
	D39	gi|15902840	6-phosphofructokinase [Streptococcus pneumoniae R6]	340	35248	5.33	6	3	26.3	0.57
	D39	gi|15901131	2-C-methyl-D-erythritol 4-phosphate cytidylyltransferase [Streptococcus pneumoniae TIGR4]	303	26340	5.19	4	3	15.3	0.43
	D39	gi|15900823	uridylate kinase [Streptococcus pneumoniae TIGR4]	135	26686	5.38	2	2	19.4	0.27
627	D39	gi|15900730	deoxyribose-phosphate aldolase [Streptococcus pneumoniae TIGR4]	271	23218	5.06	6	5	51.8	0.96	0.4 (± 0.3)	0.043514
	D39	gi|15901337	elongation factor Tu [Streptococcus pneumoniae TIGR4]	491	43943	4.86	16	6	25.1	0.79
	D39	gi|15901835	glyceraldehyde-3-phosphate dehydrogenase [Streptococcus pneumoniae TIGR4]	496	35947	5.29	7	5	37.9	0.55
702	D39	gi|15900824	ribosome recycling factor [Streptococcus pneumoniae TIGR4]	106	20644	6.02	3	3	38.4	0.57	0.4 (± 0.1)	8.47084e-05
	D39	gi|15900463	tRNA (guanine-N(7)-)-methyltransferase [Streptococcus pneumoniae TIGR4]	91	24363	5.87	3	3	26.1	0.47
801	D39	gi|15901337	elongation factor Tu [Streptococcus pneumoniae TIGR4]	191	43943	4.86	2	2	13.3	0.16	0.2 (± 0.7)	0.0220569
827	D39	gi|15901835	glyceraldehyde-3-phosphate dehydrogenase [Streptococcus pneumoniae TIGR4]	383	35947	5.29	11	6	20.3	0.85	0.5 (± 0.3)	0.0411546
	D39	gi|15903766	single-stranded DNA-binding protein [Streptococcus pneumoniae R6]	303	14917	5.91	6	3	48.9	0.85
837	D39	gi|15903766	single-stranded DNA-binding protein [Streptococcus pneumoniae R6]	915	14917	5.91	15	6	48.9	3.23	3.4 (± 0.3)	0.0086007
WCH16O vs WCH16T	(Protein identification using HTC Ultra 3D ion trap)
344	WCH16	gi|149003848	glyceraldehyde-3-phosphate dehydrogenase, type I [Streptococcus pneumoniae SP14-BS69]	1205	35933	5.29	20	11	48.1	1.64	2.0 (± 0.1)	0.0118708
	WCH16	gi|15901337	elongation factor Tu [Streptococcus pneumoniae TIGR4]	147	43943	4.86	3	3	15.8	0.24
	WCH16	gi|4138534	lactate dehydrogenase [Streptococcus pneumoniae]	275	35061	5.02	2	2	11.4	0.2
	WCH16	gi|15900746	30S ribosomal protein S1 [Streptococcus pneumoniae TIGR4]	311	43855	5.05	2	2	11.8	0.16
	WCH16	gi|15901718	oligopeptide ABC transporter oligopeptide-binding protein AmiA [Streptococcus pneumoniae TIGR4]	306	72478	4.92	2	2	9.3	0.09
402	WCH16	gi|15900433	molecular chaperone DnaJ [Streptococcus pneumoniae TIGR4]	296	40933	6.8	6	5	32.3	0.47	2.1 (± 0.3)	0.0209214
482	WCH16	gi|15901927	maltose operon transcriptional repressor [Streptococcus pneumoniae TIGR4]	802	37192	8.69	7	6	47	0.74	2.2 (± 0.3)	0.0401807
	WCH16	gi|148988112	putative rhamnosyltransferase [Streptococcus pneumoniae SP6-BS73]	167	38913	8.79	2	2	15.9	0.19
509	WCH16	gi|169833329	guanosine 5~-monophosphate oxidoreductase [Streptococcus pneumoniae Hungary19A-6]	1227	36116	6.27	15	9	70.4	1.41	3.7 (± 0.2)	0.000984343
	WCH16	gi|387759307	GMP reductase [Streptococcus pneumoniae INV200]	1030	36103	6.13	12	8	58.8	1.02
	WCH16	gi|15902019	30S ribosomal protein S2 [Streptococcus pneumoniae TIGR4]	566	28849	5.11	5	4	42.5	0.55
532	WCH16	gi|15900644	branched-chain amino acid ABC transporter substrate-binding protein [Streptococcus pneumoniae TIGR4]	765	40446	5.29	11	5	29.5	0.6	0.4 (± 0.1)	0.0194137
964	WCH16	gi|419492754	fructose-1,6-bisphosphate aldolase, class II [Streptococcus pneumoniae GA47210]	310	31510	5	8	4	45.7	0.82	0.2 (± 0.3)	0.025011
	WCH16	gi|15900513	fructose-bisphosphate aldolase [Streptococcus pneumoniae TIGR4]	381	31496	5	9	5	44.4	0.27
WCH43O vs WCH43T	(Protein identification using HTC Ultra 3D ion trap)
83	WCH43	gi|15900375	formate acetyltransferase [Streptococcus pneumoniae TIGR4]	3346	88166	5.1	48	25	60.2	2.34	6.0 (± 0.2)	6.11358e-05
	WCH43	gi|12619268	glyceraldehyde-3-phosphate dehydrogenase [Streptococcus pneumoniae]	222	33010	5.01	3	2	22	0.21
	WCH43	gi|15900207	elongation factor G [Streptococcus pneumoniae TIGR4]	106	76840	4.86	2	2	4.8	0.09
84	WCH43	gi|15900375	formate acetyltransferase [Streptococcus pneumoniae TIGR4]	1677	88166	5.1	65	39	69.1	4.98	5.2 (± 0.4)	0.00292628
	WCH43	gi|15900207	elongation factor G [Streptococcus pneumoniae TIGR4]	48	76840	4.86	2	2	6.2	0.09
	WCH43	gi|15903929	DNA mismatch repair protein MutS [Streptococcus pneumoniae R6]	44	96562	5.22	2	2	10.9	0.07
144	WCH43	gi|15900138	anaerobic ribonucleoside triphosphate reductase [Streptococcus pneumoniae TIGR4]	791	84467	5.6	24	17	37.7	1.06	6.6 (± 0.7)	0.00812535
397	WCH43	gi|15901835	glyceraldehyde-3-phosphate dehydrogenase [Streptococcus pneumoniae TIGR4]	1665	35947	5.29	56	16	70.4	8.89	7.5 (± 0.2)	0.00012077
	WCH43	gi|15900287	capsular polysaccharide biosynthesis protein Cps4J [Streptococcus pneumoniae TIGR4]	449	39443	5.3	5	5	20	0.5
	WCH43	gi|1161270	pyruvate oxidase [Streptococcus pneumoniae]	80	65201	5.1	2	2	6.1	0.5
	WCH43	gi|15900780	pyruvate kinase [Streptococcus pneumoniae TIGR4]	68	54777	5.04	2	2	6.2	0.2
528	WCH43	gi|15899974	ribose-phosphate pyrophosphokinase [Streptococcus pneumoniae TIGR4]	791	35600	5.68	11	7	39.8	1.04	0.1 (± 0.3)	0.000795845
	WCH43	gi|15901408	hypothetical protein SP_1565 [Streptococcus pneumoniae TIGR4]	492	36125	5.54	10	7	38.5	0.85
	WCH43	gi|418113331	aminotransferase class I and II family protein [Streptococcus pneumoniae GA41538]	304	45926	5.64	6	4	27.2	0.32
	WCH43	gi|15901403	hypothetical protein SP_1560 [Streptococcus pneumoniae TIGR4]	87	27917	7.71	2	2	20.8	0.25
	WCH43	gi|15901165	glutamate dehydrogenase [Streptococcus pneumoniae TIGR4]	134	48952	5.34	2	2	10.9	0.14
	WCH43	gi|15900138	anaerobic ribonucleoside triphosphate reductase [Streptococcus pneumoniae TIGR4]	99	84467	5.6	2	2	3.5	0.08
596	WCH43	gi|15900513	fructose-bisphosphate aldolase [Streptococcus pneumoniae TIGR4]	282	31496	5	11	7	43	1.46	5.4 (± 0.2)	0.000275684
	WCH43	gi|15901835	glyceraldehyde-3-phosphate dehydrogenase [Streptococcus pneumoniae TIGR4]	50	35947	5.29	2	2	27.8	0.19
	WCH43	gi|15900207	elongation factor G [Streptococcus pneumoniae TIGR4]	88	76840	4.86	5	4	18.3	0.18
599	WCH43	gi|15900513	fructose-bisphosphate aldolase [Streptococcus pneumoniae TIGR4]	2403	31496	5	83	16	68.3	8.07	5.4 (± 0.3)	0.0100546
	WCH43	gi|419492754	fructose-1,6-bisphosphate aldolase, class II [Streptococcus pneumoniae GA47210]	2342	31510	5	68	16	68.3	8.07
976	WCH43	gi|15901835	glyceraldehyde-3-phosphate dehydrogenase [Streptococcus pneumoniae TIGR4]	338	35947	5.29	10	5	48.1	0.7	0.1 (± 0.2)	0.00017175
984	WCH43	gi|15901835	glyceraldehyde-3-phosphate dehydrogenase [Streptococcus pneumoniae TIGR4]	190	35947	5.29	17	6	34.3	1.21	0.1 (± 0.2)	0.000104264
	WCH43	gi|15899970	hypothetical protein SP_0022 [Streptococcus pneumoniae TIGR4]	35	19981	5.65	2	2	55.6	0.37
1005	WCH43	gi|15901835	glyceraldehyde-3-phosphate dehydrogenase [Streptococcus pneumoniae TIGR4]	275	35947	5.29	14	8	35.2	1.88	0.1 (± 0.2)	0.000113658
1182	WCH43	gi|15901835	glyceraldehyde-3-phosphate dehydrogenase [Streptococcus pneumoniae TIGR4]	410	35947	5.29	9	5	29.6	0.7	0.1 (± 0.2)	0.000157449
D39 vs WCH16 vs WCH43	(Protein identification using LTQ Orbitrap XL)
393	-	gi|15899967	adenylosuccinate synthetase [Streptococcus pneumoniae TIGR4]	1180	47712	5.49	26	9	27.8	0.95	Fold-change D39O vs D39T: 2.23 (±0.11) Fold-change WCH16O vs WCH16T: 1.58 (±0.05) Fold-change WCH43O vs WCH4339T: 4.11 (±0.14)	0.021 0.035 0.015
	-	gi|15901666	capsular polysaccharide biosynthesis protein [Streptococcus pneumoniae TIGR4]	230	45875	5.33	3	3	9.1	0.23
	-	gi|418117202	UDP-N-acetylmuramate--alanine ligase [Streptococcus pneumoniae 6963-05]	313	48378	5.21	5	2	13.5	0.22
	-	gi|15900746	30S ribosomal protein S1 [Streptococcus pneumoniae TIGR4]	258	43855	5.05	2	2	8.3	0.16
	-	gi|15902001	ATP-dependent Clp protease ATP-binding subunit [Streptococcus pneumoniae TIGR4]	280	90215	5.69	2	2	2.8	0.07
a The combined ions score is a Mascot derived sum of the individual ions scores of all unique peptides belonging to a unique protein hit
b This number includes redundant peptide identifications
c emPAI: exponentially modified protein abundance index
d SEM: Standard error of the mean

## Sheet: Table S2
D39	Log transformed standardised abundance values					D39	Log transformed standardised abundance values								D39	Standardized abundance values				D39	Standardized abundance values					D39
Master spot number	T-1	T-2	T-3	T-4	Average	Master spot number	O-1	O-2	O-3	O-4	Average		p-value		Master spot number	T-1	T-2	T-3	T-4	Master spot number	O-1	O-2	O-3	O-4		Master spot number	fold-change	fold-change	p-value	Standard error fold-change
2	-0.0889818	-0.162471			-0.124174	2	0.214082	-0.154002			0.0679214		0.493845		2	0.814738	0.687906			2	1.63712	0.701452				2	1.55631	1.55631	0.493845	0.47
3	-0.0981247			-0.349439	-0.205851	3		-0.0706721	0.178864		0.071777		0.257154		3	0.797766			0.447261	3		0.849822	1.50961			3	1.89508	1.89508	0.257154	0.37
7	-0.31162	-0.263207			-0.286739	7	-0.261517	0.135248			-0.0193176		0.378402		7	0.487955	0.545498			7	0.547625	1.36536				7	1.85107	1.85107	0.378402	0.41
8	-0.177864	-0.14009			-0.158567	8	0.0128026	-0.0796099			-0.0309502		0.128302		8	0.66395	0.724286			8	1.02992	0.832511				8	1.34158	1.34158	0.128302	0.1
9	-0.0961298	-0.183931	-0.0768266		-0.11652	9	0.10238	-0.0128143		0.0901072	0.0628752		0.0220531		9	0.801439	0.654741	0.837864		9	1.26584	0.970925		1.23057		9	1.51145	1.51145	0.0220531	0.11
10	-0.0327766	-0.466339			-0.197562	10	0.21026	-0.0362826			0.104253		0.309629		10	0.927307	0.341712			10	1.62278	0.919851				10	2.00362	2.00362	0.309629	0.46
12	-0.103413	-0.0834464	0.156945		0.00698008	12	-0.0550179	0.00954121		0.0719052	0.0118929		0.847113		12	0.78811	0.825189	1.43531		12	0.881012	1.02221		1.18006		12	1.01138	1.01138	0.847113	0.23
14	-0.161633	-0.159567	0.163046		-0.0242054	14	-0.188558	-0.0327264		-0.0578887	-0.0878802		0.750067		14	0.689234	0.692522	1.45561		14	0.647801	0.927414		0.875208		14	0.863625	-1.15791	0.750067	0.27
16	-0.0218881	-0.645911			-0.230313	16	0.1243	0.0842387			0.104731		0.296105		16	0.95085	0.22599			16	1.33137	1.21406				16	2.16294	2.16294	0.296105	0.37
17	-0.0408984	-0.190735	0.0103879		-0.0656874	17	0.157635	0.0325647		0.105955	0.10172		0.0704807		17	0.910126	0.644563	1.02421		17	1.43759	1.07787		1.27631		17	1.4703	1.4703	0.0704807	0.15
18	-0.212514	-0.636688			-0.374751	18	0.025822	-0.182637			-0.0660182		0.28054		18	0.613037	0.23084			18	1.06126	0.656695				18	2.03579	2.03579	0.28054	0.28
19	-0.223427	-0.706184			-0.40092	19	0.161571	-0.182798			0.0226609		0.265243		19	0.597824	0.196705			19	1.45068	0.656451				19	2.65205	2.65205	0.265243	0.44
20	-0.0815381	-0.224201	-0.157302		-0.150432	20	0.273186	-0.0285468		0.141985	0.146013		0.0427094		20	0.828823	0.596759	0.696142		20	1.8758	0.936382		1.38671		20	1.979	1.979	0.0427094	0.28
22	-0.163545			-0.631115	-0.337229	22		-0.0750082	0.0277303		-0.0206079		0.258867		22	0.686207			0.233822	22		0.841379	1.06593			22	2.0731	2.0731	0.258867	0.25
23	-0.307922	-0.423195			-0.361745	23	0.14942	-0.0581569			0.0579169		0.0741999		23	0.492128	0.377403			23	1.41065	0.874668				23	2.62822	2.62822	0.0741999	0.27
24	-0.242566	-0.614586			-0.389903	24	0.280407	-0.0538984			0.144657		0.162601		24	0.572051	0.242892			24	1.90725	0.883287				24	3.42421	3.42421	0.162601	0.54
25	0.0391483	-0.293981	0.0157084		-0.0556253	25	-0.00687399	-0.110078		-0.102855	-0.0706614		0.957058		25	1.09433	0.508182	1.03683		25	0.984297	0.776108		0.789124		25	0.965971	-1.03523	0.957058	0.2
26	-0.162516	-0.615823	-0.150855		-0.263182	26	0.0681631	-0.018517		0.0636288	0.0395443		0.0893657		26	0.687834	0.242202	0.706553		26	1.16994	0.958259		1.15779		26	2.00783	2.00783	0.0893657	0.17
27	-0.140778			-0.316868	-0.219958	27		-0.0257698	0.170435		0.0833196		0.149721		27	0.72314			0.482094	27		0.942389	1.48059			27	2.01038	2.01038	0.149721	0.29
28	0.0992564	-0.278725	0.124163		0.0162079	28	0.0242964	-0.133546		-0.197592	-0.0920003		0.596698		28	1.25677	0.52635	1.33095		28	1.05754	0.735282		0.634465		28	0.779456	-1.28295	0.596698	0.29
29	-1.11491	-1.08751	-1.19059	-1.30919	-1.16742	29	-0.969644	0.329155	0.319536	0.352552	0.216168		0.011507		29	0.0767515	0.0817496	0.0644775	0.0490689	29	0.10724	2.1338	2.08707	2.25192		29	24.187	24.187	0.011507	0.51
30	-0.904764		-0.862064		-0.882889	30		0.202041		0.365517	0.291426		0.00519795		30	0.124519		0.137384		30		1.59236		2.32016		30	14.9388	14.9388	0.00519795	0.36
31	-0.701686	-0.751968	-0.841141	-1.0827	-0.822029	31	-0.685548	0.284605	0.402354	0.281211	0.215398		0.0140978		31	0.198753	0.177024	0.144165	0.0826613	31	0.206278	1.92577	2.52554	1.91078		31	10.9	10.9	0.0140978	0.5
32	-0.0610512	-0.155083	-0.107572		-0.106207	32	0.223787	0.0152605		0.0853619	0.116949		0.0321568		32	0.868858	0.699709	0.7806		32	1.67412	1.03576		1.2172		32	1.67169	1.67169	0.0321568	0.2
33	0.13595	-0.187495	0.187347	-0.517647	-0.0154745	33	0.0798586	-0.203659	-0.0196307	-0.261325	-0.0794581		0.975863		33	1.36757	0.649389	1.53939	0.303636	33	1.20187	0.625664	0.955805	0.547867		33	0.863011	-1.15873	0.975863	0.33
34	-0.0196861	-0.165359	-0.0551321	-0.539448	-0.153573	34	-0.111043	0.0976153	0.141107	0.0288394	0.0491197		0.124521		34	0.955683	0.683347	0.880781	0.28877	34	0.774386	1.25203	1.38391	1.06866		34	1.59475	1.59475	0.124521	0.2
35	-0.365708	-0.440059	-0.482499	-0.794891	-0.493684	35	-0.401664	0.2427	0.293237	0.194467	0.151867		0.0184349		35	0.430816	0.363029	0.329231	0.160365	35	0.396585	1.74864	1.96443	1.56483		35	4.4213	4.4213	0.0184349	0.36
36	0.169032	-0.100161	0.211873	-0.451526	0.0265575	36	0.0798505	-0.218467	-0.0919174	-0.266873	-0.102826		0.650393		36	1.47581	0.794034	1.62882	0.353569	36	1.20185	0.604691	0.80925	0.540912		36	0.742363	-1.34705	0.650393	0.33
37	0.163627	-0.0624537	0.201245	-0.405017	0.0320742	37	0.0379387	-0.120398	-0.0824924	-0.187484	-0.0801929		0.685792		37	1.45756	0.866057	1.58944	0.393535	37	1.09129	0.757883	0.827004	0.649405		37	0.772206	-1.29499	0.685792	0.29
38	-0.406883	-0.53031		-0.530609	-0.485247	38	0.332862	-0.158314	0.170198		0.159006		0.0158374		38	0.391847	0.29491		0.294707	38	2.1521	0.694522	1.47978			38	4.40811	4.40811	0.0158374	0.42
39	-0.0639452	-0.243959	-0.446672		-0.224063	39	0.191102	-0.0674319		0.00766552	0.0577603		0.0932802		39	0.863087	0.570218	0.357542		39	1.55275	0.856186		1.01781		39	1.91348	1.91348	0.0932802	0.26
40	-0.180083		-0.243476		-0.210624	40		-0.141249		0.0168606	-0.0550386		0.221127		40	0.660567		0.570852		40		0.722355		1.03959		40	1.43082	1.43082	0.221127	0.16
41	-0.155379	-0.149434	-0.697361		-0.270608	41	0.161506	-0.0904219		0.132606	0.0815374		0.112639		41	0.699231	0.708869	0.200742		41	1.45046	0.812041		1.35708		41	2.24981	2.24981	0.112639	0.26
42	-0.0774976			-0.444359	-0.223291	42		-0.146924	0.1082		-0.000891295		0.392643		42	0.83657			0.359452	42		0.712977	1.28292			42	1.66878	1.66878	0.392643	0.37
43	-0.237632	-0.396744	-0.223784		-0.279284	43	0.0331243	-0.0170306		0.0577271	0.02571		0.00649598		43	0.578586	0.401103	0.597332		43	1.07926	0.961545		1.14216		43	2.01834	2.01834	0.00649598	0.08
44	-0.0808177		-0.106994		-0.0937086	44		0.00793217		-0.00622555	0.000911003		0.0237817		44	0.830199		0.781639		44		1.01843		0.985767		44	1.24343	1.24343	0.0237817	0.03
45	-0.105332	-0.179002	-0.0793289		-0.119206	45	0.0888797	0.0374967		0.0588499	0.0622551		0.00538456		45	0.784635	0.662214	0.83305		45	1.2271	1.09018		1.14512		45	1.51866	1.51866	0.00538456	0.06
46	-0.0459358	-0.080765			-0.0630013	46	0.182494	0.0233074			0.110154		0.178104		46	0.899631	0.8303			46	1.52228	1.05513				46	1.48989	1.48989	0.178104	0.24
47	-0.00331041	-0.0387526	-0.1471	-0.245919	-0.0986262	47	0.222832	-0.12651	0.0835833	-0.13875	0.0370764		0.292464		47	0.992406	0.914634	0.712688	0.567651	47	1.67045	0.747292	1.21223	0.726523		47	1.36679	1.36679	0.292464	0.24
48	-0.23195	-0.745842	-0.261048	-0.782965	-0.432153	48	0.319583	0.00997979	0.212152	0.152971	0.187707		0.00592384		48	0.586206	0.179539	0.548216	0.164829	48	2.08729	1.02325	1.62986	1.42224		48	4.16735	4.16735	0.00592384	0.25
49	0.0387286	0.0991031	-0.114698	-0.491288	-0.0654849	49	-0.0626926	-0.0664735	-0.00594018	-0.106702	-0.0589562		0.688022		49	1.09327	1.25633	0.767895	0.322635	49	0.86558	0.858078	0.986415	0.782164		49	1.01515	1.01515	0.688022	0.21
50	-0.3171	-0.292251	-0.263281		-0.29032	50	0.429548	0.0267572		0.162634	0.239426		0.0140695		50	0.481836	0.510211	0.545405		50	2.68874	1.06355		1.45423		50	3.38646	3.38646	0.0140695	0.49
51	-0.145763	-0.0425373	-0.419679		-0.175645	51	-0.276083	0.0711119		0.0367271	-0.030628		0.405184		51	0.714886	0.906698	0.38047		51	0.529562	1.17791		1.08825		51	1.39642	1.39642	0.405184	0.25
52	-0.227807	-0.738324			-0.412009	52	0.149678	0.0037404			0.0828106		0.169505		52	0.591825	0.182674			52	1.41149	1.00865				52	3.12478	3.12478	0.169505	0.29
53	-0.0948611	-0.102502	-0.232855		-0.138957	53	0.227423	0.0414449		0.145599	0.144742		0.0158411		53	0.803783	0.789765	0.584986		53	1.6882	1.10013		1.39829		53	1.92176	1.92176	0.0158411	0.18
58	-0.10934		-0.033848		-0.0699555	58		-0.0470001		-0.077066	-0.0617729		0.835863		58	0.777429		0.925022		58		0.897429		0.837402		58	1.01902	1.01902	0.835863	0.08
59	-0.172576			-0.372465	-0.26112	59		-0.151252	-0.0213105		-0.0814393		0.258623		59	0.672084			0.424166	59		0.705908	0.952115			59	1.51245	1.51245	0.258623	0.17
62	-0.142225	-0.391859	0.0249305	-0.465968	-0.199375	62	0.0574755	-0.0527304	0.00869906	0.160168	0.0505146		0.0564866		62	0.720734	0.405641	1.05908	0.342004	62	1.1415	0.885665	1.02023	1.446		62	1.77783	1.77783	0.0564866	0.2
63	0.0349426	-0.336847		-0.447889	-0.198198	63	0.0487022	-0.0845418	-0.0155103		-0.0137214		0.197937		63	1.08378	0.460418		0.356543	63	1.11867	0.823111	0.964916			63	1.52924	1.52924	0.197937	0.24
64	0.0872295	-0.354947			-0.0798586	64	0.119435	-0.126723			0.0135679		0.658054		64	1.22245	0.441624			64	1.31654	0.746925				64	1.24001	1.24001	0.658054	0.48
65	0.03828	-0.351251	0.00427722	-0.46622	-0.141275	65	0.181938	-0.0705899	0.0302104	0.0279915	0.0520134		0.135188		65	1.09214	0.445399	1.0099	0.341806	65	1.52033	0.849983	1.07204	1.06658		65	1.56059	1.56059	0.135188	0.24
66	-0.180968		-0.295506		-0.234472	66		-0.0961106		0.175046	0.0602948		0.199809		66	0.659223		0.5064		66		0.801474		1.49639		66	1.97136	1.97136	0.199809	0.36
67	-0.0646468	-0.467781		-0.42016	-0.277826	67	0.157099	-0.0894829	0.0367611		0.0463583		0.072981		67	0.861694	0.34058		0.380049	67	1.43582	0.813799	1.08833			67	2.10952	2.10952	0.072981	0.25
68	-0.0180458	-0.481662			-0.190721	68	0.139969	-0.0657981			0.0491594		0.375294		68	0.959299	0.329867			68	1.38028	0.859413				68	1.73732	1.73732	0.375294	0.41
69	0.136237		0.196998		0.167679	69		-0.0259656		0.142441	0.0663498		0.349658		69	1.36848		1.57398		69		0.941964		1.38816		69	0.7919	-1.26279	0.349658	0.25
71	0.30592	-0.425785	0.415602		0.221985	71	0.0643017	0.0528798		0.169779	0.0989228		0.991773		71	2.02264	0.375159	2.60377		71	1.15958	1.12948		1.47835		71	0.753247	-1.32759	0.991773	0.68
72	0.411505	-0.458179	0.664467	-0.557242	0.291304	72	0.505696	0.00765395	0.393435	0.118557	0.301567		0.490045		72	2.57932	0.348193	4.61814	0.277178	72	3.20403	1.01778	2.4742	1.31388		72	1.02391	1.02391	0.490045	1.15
73	0.0769063		0.0597349		0.0684055	73		-0.0476272		0.00298371	-0.0215849		0.0770075		73	1.19373		1.14745		73		0.896134		1.00689		73	0.812849	-1.23024	0.0770075	0.06
75	-0.0225985		-0.0698243		-0.0455698	75		0.011403		0.0472711	0.0297072		0.125656		75	0.949296		0.851482		75		1.0266		1.11499		75	1.18926	1.18926	0.125656	0.07
76	-0.0666186	-0.572769	-0.011794	-0.474975	-0.215842	76	0.246594	-0.0367347	0.0888912	0.0100578	0.0911253		0.0596403		76	0.857791	0.267443	0.973209	0.334984	76	1.76439	0.918894	1.22713	1.02343		76	2.02753	2.02753	0.0596403	0.26
77	0.585275	-0.550172	0.794052	-0.835049	0.419131	77	0.930009	0.0921084	0.347781	0.165047	0.526257		0.422639		77	3.84835	0.281727	6.22375	0.146201	77	8.51156	1.23626	2.22731	1.46234		77	1.27975	1.27975	0.422639	2.27
78	-0.044683	0.127684	0.0178132		0.0395314	78	-0.0439441	-0.405417		-0.465563	-0.262473		0.0742193		78	0.902229	1.34179	1.04187		78	0.903766	0.393172		0.342324		78	0.49888	-2.00449	0.0742193	0.22
79	-0.208223		-0.316307		-0.258911	79		0.0591152		0.00599745	0.0333679		0.0392747		79	0.619124		0.482718		79		1.14582		1.01391		79	1.9601	1.9601	0.0392747	0.09
80	-0.419345		-0.246672		-0.324483	80		0.173139		0.198199	0.185849		0.0271441		80	0.380764		0.566667		80		1.48984		1.57833		80	3.23841	3.23841	0.0271441	0.1
81	0.447672		0.431988		0.439901	81		0.0172816		0.149165	0.0882104		0.0329716		81	2.80332		2.70388		81		1.04059		1.40982		81	0.444948	-2.24745	0.0329716	0.19
82	-0.0442791	0.217397	0.065289	0.0789961	0.0894147	82	0.00828712	-0.304613	-0.242414	-0.362538	-0.200422		0.0206177		82	0.903069	1.64967	1.16222	1.19949	82	1.01927	0.495891	0.572251	0.433972		82	0.513054	-1.94911	0.0206177	0.2
83	-0.151438	0.073943	-0.153377	0.134095	-0.00486702	83	-0.0776271	-0.0358032	-0.235028	-0.110551	-0.10867		0.335155		83	0.705605	1.18561	0.702463	1.36174	83	0.836321	0.920867	0.582065	0.775263		83	0.787404	-1.27	0.335155	0.18
84	0.00664749		-0.0320233		-0.0122576	84		0.0122461		-0.0423629	-0.0142006		0.949964		84	1.01542		0.928916		84		1.0286		0.907062		84	0.995536	-1.00448	0.949964	0.07
85	0.158501		-0.0391643		0.0708183	85		-0.125978		0.0410711	-0.0344708		0.512695		85	1.44046		0.913768		85		0.748207		1.09919		85	0.784713	-1.27435	0.512695	0.32
86	-0.069648	-0.469267	0.0232212	-0.464261	-0.188841	86	0.292097	-0.0136295	0.103423	0.00931218	0.115523		0.0584106		86	0.851828	0.339416	1.05492	0.343352	86	1.95928	0.969104	1.26889	1.02167		86	2.01541	2.01541	0.0584106	0.29
87	-0.137387	-0.254778	0.0742996	-0.268359	-0.1234	87	0.189113	0.0472125	-0.00840984	-0.00137653	0.0642852		0.0683197		87	0.728808	0.556189	1.18659	0.539065	87	1.54566	1.11484	0.980822	0.996835		87	1.54058	1.54058	0.0683197	0.2
88	-0.164744	-0.35003			-0.24758	88	-0.122673	0.093112			-0.00151401		0.23013		88	0.684314	0.446652			88	0.753924	1.23912				88	1.76224	1.76224	0.23013	0.27
89	-0.0413717	-0.427425	0.220379		-0.00819576	89	-0.0533706	0.0742025		0.0225841	0.0175981		0.638646		89	0.909135	0.373744	1.66104		89	0.884361	1.18632		1.05338		89	1.06119	1.06119	0.638646	0.38
90	-0.114697	-0.0439016			-0.0778585	90	-0.0325549	-0.00746635			-0.0198295		0.25515		90	0.767897	0.903854			90	0.92778	0.982955				90	1.14295	1.14295	0.25515	0.07
91	-0.105161	-0.0627765	-0.0304815		-0.0650678	91	0.0160513	0.00123225		0.00351263	0.00698107		0.0297911		91	0.784945	0.865413	0.93222		91	1.03765	1.00284		1.00812		91	1.18045	1.18045	0.0297911	0.04
92	-0.19566	-0.563032		-0.209915	-0.293135	92	0.0601571	-0.0681268	-0.0709068		-0.0218577		0.0809077		92	0.637294	0.273507		0.616716	92	1.14857	0.854817	0.849363			92	1.86757	1.86757	0.0809077	0.15
93	-0.409	-0.432608	-0.0697663	-0.211343	-0.254625	93	0.113267	0.0368144	0.0239048	0.075396	0.0637662		0.00815901		93	0.389942	0.369311	0.851596	0.614691	93	1.29798	1.08846	1.05659	1.18959		93	2.08157	2.08157	0.00815901	0.13
94	-0.225825		0.0749458	-0.64909	-0.174525	94		0.0214295	0.110308	-0.0590427	0.0297393		0.248632		94	0.594531		1.18835	0.224342	94		1.05058	1.28916	0.872885		94	1.60053	1.60053	0.248632	0.31
95	-0.233978	-0.589962	0.0868225	-0.585559	-0.236288	95	-0.00740185	0.0413188	0.12515	-0.0742478	0.027324		0.0805044		95	0.583475	0.257062	1.2213	0.259682	95	0.983101	1.09981	1.33398	0.842854		95	1.8349	1.8349	0.0805044	0.25
96	-0.381038	-0.440154		-0.223668	-0.338403	96	0.0425354	0.0394742	0.0874879		0.0570601		0.00367095		96	0.415874	0.362949		0.597492	96	1.1029	1.09515	1.22317			96	2.48578	2.48578	0.00367095	0.08
97	-0.143981	-0.671613		-0.572526	-0.398512	97	0.0109945	0.0552006	0.101885		0.0576125		0.0340994		97	0.717825	0.213004		0.267593	97	1.02564	1.13554	1.2644			97	2.85841	2.85841	0.0340994	0.17
98	-0.0941695	-0.257315	-0.0989071		-0.143807	98	-0.0157272	0.00870236		0.0817866	0.0269274		0.0456803		98	0.805064	0.552948	0.79633		98	0.964435	1.02024		1.20722		98	1.48161	1.48161	0.0456803	0.11
99	-0.041698	-0.736537	0.0962699	-0.642623	-0.192508	99	0.109646	0.0526002	0.116962	-0.0514484	0.0619523		0.118715		99	0.908452	0.183427	1.24816	0.227707	99	1.2872	1.12876	1.30907	0.888284		99	1.79664	1.79664	0.118715	0.28
100	-0.0579972	-0.755512	0.137674	-0.713192	-0.184233	100	0.168322	0.037786	0.152126	-0.0997437	0.0772382		0.130887		100	0.874989	0.175585	1.37301	0.193557	100	1.4734	1.0909	1.41947	0.794797		100	1.82587	1.82587	0.130887	0.33
101	-0.0184455	-0.824749	0.173803	-0.841163	-0.163613	101	0.198397	0.0414002	0.14944	-0.094829	0.0875714		0.150247		101	0.958417	0.14971	1.49212	0.144157	101	1.57905	1.10002	1.41072	0.803843		101	1.78313	1.78313	0.150247	0.37
102	0.0996341	-1.09789	0.173534		-0.0255067	102	0.245804	0.0571473		-0.0970951	0.0912536		0.463081		102	1.25787	0.0798205	1.49119		102	1.76118	1.14064		0.799659		102	1.30846	1.30846	0.463081	0.52
104	0.196376	-1.05646	0.28102	-0.846493	-0.0324666	104	0.339698	-0.0229526	0.14029	-0.214369	0.107761		0.298141		104	1.57172	0.0878096	1.90994	0.142399	104	2.18624	0.948522	1.38131	0.610423		104	1.38111	1.38111	0.298141	0.58
106	-0.177956			-0.406095	-0.277214	106		-0.0358982	0.0328841		-0.000146798		0.134956		106	0.66381			0.392559	106		0.920665	1.07866			106	1.89264	1.89264	0.134956	0.16
107	0.0992887	-0.93742	0.227856	-0.874414	-0.0974837	107	0.278124	0.0100364	0.213189	-0.11009	0.124706		0.196539		107	1.25687	0.115499	1.68988	0.133532	107	1.89725	1.02338	1.63376	0.776086		107	1.66797	1.66797	0.196539	0.48
108	0.208987	-1.10518	0.288365	-1.02396	-0.029924	108	0.439564	-0.0550006	0.107012	-0.243772	0.13691		0.291635		108	1.61803	0.0784912	1.94252	0.0946327	108	2.75146	0.881048	1.27942	0.570464		108	1.46837	1.46837	0.291635	0.69
109	-0.172519	-0.584289	-0.133608	-0.519997	-0.30764	109	-0.05207	-0.0249121	0.0893261	0.0698335	0.0246984		0.0217733		109	0.672173	0.260442	0.735177	0.301997	109	0.887013	0.944252	1.22836	1.17445		109	2.1495	2.1495	0.0217733	0.15
110	0.0615905	-0.516682	-0.0421787	-0.43867	-0.166165	110	0.198367	-0.0772616	0.0324432	-0.0438929	0.0411367		0.144385		110	1.15237	0.304311	0.907447	0.364192	110	1.57895	0.837025	1.07756	0.903872		110	1.61177	1.61177	0.144385	0.27
111	0.00602396	-0.250504	-0.0974015	-0.374921	-0.155441	111	0.209999	-0.0426856	0.0634891	-0.00898116	0.066805		0.0589559		111	1.01397	0.561689	0.799095	0.421773	111	1.62181	0.906389	1.15742	0.979532		111	1.66819	1.66819	0.0589559	0.21
112	-0.168498	-0.330652	-0.285613	-0.488105	-0.303527	112	0.171018	0.0651733	0.214443	0.176466	0.160189		0.00065039		112	0.678425	0.467034	0.518068	0.325009	112	1.48258	1.16191	1.63849	1.5013		112	2.90881	2.90881	0.00065039	0.12
113	0.0357723	-0.269087	-0.223765		-0.130499	113	0.328925	-0.0256971		0.0945684	0.158212		0.113239		113	1.08586	0.538163	0.597359		113	2.13268	0.942547		1.24328		113	1.94407	1.94407	0.113239	0.4
114	-0.0971587	-0.47361			-0.245812	114	-0.0821157	-0.0272346			-0.0538088		0.348992		114	0.799542	0.336039			114	0.827722	0.939216				114	1.55598	1.55598	0.348992	0.24
115	-0.336717	-0.464744	-0.376104	-0.441559	-0.401776	115	-0.0587263	0.109478	0.233626	0.240879	0.147214		0.000408696		115	0.460557	0.34297	0.420626	0.361777	115	0.873522	1.2867	1.71248	1.74132		115	3.5399	3.5399	0.000408696	0.21
116	-0.491663	-0.396288	-0.680514	-0.307068	-0.448044	116	-0.4845	0.112145	0.278547	0.387767	0.173446		0.041784		116	0.322357	0.401524	0.208682	0.493096	116	0.327718	1.29463	1.8991	2.44212		116	4.18302	4.18302	0.041784	0.46
117	-0.203632		-0.0699262	-0.31063	-0.183526	117		-0.00507953	0.0637757	0.0455394	0.0357104		0.034172		117	0.625703		0.851283	0.489069	117		0.988372	1.15818	1.11055		117	1.65667	1.65667	0.034172	0.12
118	-0.0196713	-0.142187	-0.0630708	-0.103434	-0.0796925	118	0.11192	0.013657	-0.0331494	0.0516468	0.0392849		0.0265842		118	0.955716	0.720796	0.864827	0.788072	118	1.29396	1.03195	0.926511	1.12628		118	1.31516	1.31516	0.0265842	0.09
119	0.0923515	-0.00839919	-0.0607953		0.0124385	119	0.115832	0.00343663		0.0401014	0.0556771		0.461542		119	1.23695	0.980846	0.86937		119	1.30567	1.00794		1.09673		119	1.10469	1.10469	0.461542	0.14
120	-0.0135195	-0.0321037	-0.081755		-0.0415151	120	0.137977	0.0629951		0.104625	0.102945		0.00833487		120	0.96935	0.928745	0.828409		120	1.37397	1.1561		1.2724		120	1.39463	1.39463	0.00833487	0.08
121	0.0497153	-0.322609		-0.428556	-0.182695	121	0.302438	0.059888	0.185403		0.193761		0.0609746		121	1.12128	0.475763		0.372773	121	2.00649	1.14786	1.53251			121	2.37934	2.37934	0.0609746	0.34
122	-0.0107949	-0.207456			-0.0980876	122	0.0703453	0.0833803			0.0769117		0.199741		122	0.97545	0.620217			122	1.17583	1.21166				122	1.49623	1.49623	0.199741	0.18
123	-0.0964074			-0.604509	-0.280039	123		0.0927664	0.0714088		0.0822188		0.231031		123	0.800926			0.248594	123		1.23813	1.17871			123	2.30281	2.30281	0.231031	0.28
124	0.596949	-0.563846	0.367198	-0.232806	0.251662	124	0.315177	0.241095	0.417846	0.166281	0.295136		0.406407		124	3.9532	0.272995	2.32915	0.585051	124	2.06622	1.74219	2.61726	1.4665		124	1.10528	1.10528	0.406407	0.89
125	0.072741	0.000709438	0.158724		0.0822072	125	-0.0267211	0.0232298		0.00333058	0.000429806		0.181415		125	1.18234	1.00163	1.4412		125	0.940327	1.05495		1.0077		125	0.828367	-1.2072	0.181415	0.13
126	-0.236767		-0.292212		-0.263605	126		-0.00119066		0.0255859	0.012404		0.012155		126	0.57974		0.510256		126		0.997262		1.06068		126	1.88803	1.88803	0.012155	0.05
127	0.0229295	-0.232045	0.0814209	-0.436871	-0.0952572	127	0.0421997	-0.00715694	0.0532512	0.014255	0.0262798		0.215822		127	1.05422	0.586078	1.2062	0.365704	127	1.10205	0.983656	1.13045	1.03337		127	1.32293	1.32293	0.215822	0.2
128	0.00662395		-0.0552869		-0.0232292	128		0.130929		0.214219	0.174568		0.0629584		128	1.01537		0.880467		128		1.35185		1.63764		128	1.57687	1.57687	0.0629584	0.16
129	-0.221051	-0.323823	-0.057384		-0.186694	129	-0.099656	0.118353		0.130747	0.0618932		0.0807144		129	0.601103	0.474436	0.876226		129	0.794958	1.31327		1.35129		129	1.7725	1.7725	0.0807144	0.22
130	0.0420713	-0.229923		-0.481631	-0.17165	130	-0.100368	0.0846055	0.196184		0.0767334		0.17921		130	1.10172	0.588949		0.32989	130	0.793656	1.21508	1.57103			130	1.77167	1.77167	0.17921	0.32
131	0.102022		0.110645	-0.193429	0.0274231	131		0.116555	0.214222	0.0815086	0.14113		0.290093		131	1.2648		1.29017	0.640576	131		1.30784	1.63765	1.20645		131	1.29929	1.29929	0.290093	0.25
132	-0.239943	-0.0489222			-0.134014	132	0.134755	0.0148726			0.0789371		0.191294		132	0.575516	0.893466			132	1.36381	1.03484				132	1.63287	1.63287	0.191294	0.23
133	-0.231428	-0.203188	-0.20614	-0.14364	-0.194883	133	-0.179641	0.07123	0.154703	0.191992	0.0812865		0.0245103		133	0.586911	0.626343	0.6221	0.71839	133	0.661241	1.17823	1.42792	1.55594		133	1.88873	1.88873	0.0245103	0.2
134	0.00351803	-0.038412			-0.0169412	134	-0.0613684	0.0553422			0.000895684		0.837587		134	1.00813	0.915352			134	0.868224	1.13591				134	1.04193	1.04193	0.837587	0.14
135	0.116804	-0.251484	-0.0178463	-0.285003	-0.0773326	135	0.289956	0.085065	0.117272	0.0838607	0.152977		0.0571455		135	1.30859	0.560424	0.95974	0.518796	135	1.94965	1.21637	1.31	1.213		135	1.69946	1.69946	0.0571455	0.26
136	-0.254862	-0.393841	-0.254588	-0.3702	-0.313657	136	-0.176341	0.0442969	0.119548	0.122744	0.0430832		0.00481809		136	0.556081	0.403794	0.556432	0.426383	136	0.666283	1.10738	1.31689	1.32661		136	2.27373	2.27373	0.00481809	0.16
137	-0.380951	-0.304414	-0.366225	-0.274394	-0.329289	137	-0.427535	0.136609	0.11885	0.179709	0.0579148		0.0623792		137	0.415958	0.496119	0.430303	0.531625	137	0.37365	1.36965	1.31477	1.51255		137	2.43896	2.43896	0.0623792	0.26
138	-0.31645	-0.435331		-0.3159	-0.352379	138	-0.231907	0.0502031	-0.0747686		-0.0704703		0.0407747		138	0.482558	0.367003		0.48317	138	0.586264	1.12254	0.841844			138	1.91385	1.91385	0.0407747	0.16
139	-0.271534	-0.38363	-0.311719	-0.375276	-0.333059	139	-0.387982	0.13616	0.124398	0.207872	0.0721641		0.0438964		139	0.535138	0.4134	0.487844	0.421428	139	0.409277	1.36823	1.33168	1.61388		139	2.54228	2.54228	0.0438964	0.27
140	-0.255953	-0.399227	-0.208938		-0.280777	140	0.129349	0.119014		0.122033	0.123487		0.00199234		140	0.554685	0.398817	0.618104		140	1.34694	1.31527		1.32444		140	2.53667	2.53667	0.00199234	0.07
141	-0.304021	-0.410126		-0.108616	-0.255909	141	0.429562	0.0676729	0.102162		0.232373		0.0309646		141	0.496569	0.388932		0.778725	141	2.68882	1.16862	1.26521			141	3.0781	3.0781	0.0309646	0.5
142	-0.109865	-0.467981	-0.117856	-0.465236	-0.25535	142	-0.00533893	0.0948612	0.0823223	0.124244	0.0766232		0.0136374		142	0.776488	0.340423	0.762331	0.342582	142	0.987782	1.24412	1.20871	1.3312		142	2.1477	2.1477	0.0136374	0.14
143	-0.181832	-0.0662689			-0.120218	143	0.292978	0.146006			0.22568		0.0667199		143	0.657913	0.858482			143	1.96326	1.39961				143	2.21767	2.21767	0.0667199	0.3
144	-0.0706131	-0.283682	0.0699924	-0.405233	-0.13393	144	0.212862	0.170948	0.163444	0.170367	0.179852		0.0166229		144	0.849937	0.520377	1.17488	0.393339	144	1.63253	1.48234	1.45695	1.48036		144	2.05959	2.05959	0.0166229	0.18
146	-0.108718	-0.0675689		0.124972	-0.00467304	146	0.139743	0.176609	-0.185292		0.0711509		0.677311		146	0.778542	0.855916		1.33343	146	1.37957	1.50179	0.652691			146	1.19076	1.19076	0.677311	0.32
147	-0.0445209		0.108127	-0.364451	-0.0592615	147		0.117352	0.267234	0.0906213	0.165594		0.159042		147	0.902566		1.28271	0.432065	147		1.31024	1.85026	1.23203		147	1.67825	1.67825	0.159042	0.31
148	-0.220497	-0.291241	-0.0368839		-0.16923	148	0.276353	0.0442184		0.0717544	0.143677		0.0408955		148	0.601871	0.511398	0.918578		148	1.88953	1.10718		1.17965		148	2.05545	2.05545	0.0408955	0.28
149	-0.214009	-0.0578878	-0.255348		-0.167151	149	-0.0499597	0.10701		0.0950242	0.0563113		0.0447805		149	0.61093	0.87521	0.555459		149	0.891334	1.27941		1.24458		149	1.67287	1.67287	0.0447805	0.16
150	-0.105219	0.0969346	-0.110563	-0.262458	-0.0761615	150	0.401902	-0.178727	-0.13396	-0.285666	0.0451404		0.795368		150	0.78484	1.25007	0.775241	0.546439	150	2.52291	0.662633	0.734581	0.518005		150	1.32221	1.32221	0.795368	0.5
151	-0.199501		0.0319266		-0.0685508	151		0.219821		0.120155	0.172841		0.181575		151	0.631683		1.07628		151		1.6589		1.31873		151	1.74338	1.74338	0.181575	0.28
153	-0.220206		0.070165		-0.0511916	153		-0.118632		-0.194948	-0.155116		0.640573		153	0.602274		1.17534		153		0.76097		0.63834		153	0.787183	-1.27035	0.640573	0.29
154	-0.185608	-0.356344	-0.260688	-0.359191	-0.284326	154	0.258297	0.00755749	0.0230449	0.00274451	0.0873347		0.00281373		154	0.652216	0.440206	0.548671	0.43733	154	1.81258	1.01755	1.0545	1.00634		154	2.35321	2.35321	0.00281373	0.2
155	-0.239984	-0.165849	0.0888506		-0.0817856	155	0.0386294	-0.162521		-0.231397	-0.102776		0.925552		155	0.575461	0.682575	1.22702		155	1.09302	0.687826		0.586952		155	0.952817	-1.04952	0.925552	0.25
156	-0.244896	-0.11328	0.0627142		-0.0800946	156	0.0116964	-0.138819		-0.242886	-0.110636		0.840534		156	0.568989	0.770407	1.15535		156	1.0273	0.726408		0.571628		156	0.932092	-1.07286	0.840534	0.22
157	-0.067282	-0.0397081	-0.0108728		-0.0386769	157	0.000697849	0.0454326		0.0344716	0.0272813		0.035151		157	0.856481	0.912624	0.975275		157	1.00161	1.11028		1.08261		157	1.16401	1.16401	0.035151	0.05
158	-0.124385	-0.248383	-0.183151		-0.182366	158	0.183762	0.107102		0.142376	0.145546		0.00143646		158	0.750957	0.564439	0.655917		158	1.52673	1.27968		1.38796		158	2.1277	2.1277	0.00143646	0.09
159	-0.0420014	-0.331759	-0.311827	-0.223462	-0.211273	159	0.397949	-0.193475	-0.0913965	-0.305009	0.0459309		0.328059		159	0.907818	0.465844	0.487723	0.597776	159	2.50005	0.640509	0.810221	0.49544		159	1.80802	1.80802	0.328059	0.48
160	0.0540303	-0.121642	0.14092	-0.0301068	0.0216574	160	-0.179156	0.0493129	0.177077	0.102514	0.0561296		0.789071		160	1.13248	0.755714	1.38331	0.933025	160	0.661978	1.12024	1.50341	1.26624		160	1.08261	1.08261	0.789071	0.22
161	-0.10474	-0.310271	-0.0762625	-0.440152	-0.20812	161	0.244394	0.0480452	-0.00411364	0.0649092	0.0990095		0.0198878		161	0.785706	0.489473	0.838953	0.362951	161	1.75547	1.11698	0.990573	1.16121		161	2.02829	2.02829	0.0198878	0.21
162	0.452396	-0.097049			0.259321	162	0.623259	0.0616829			0.427544		0.715607		162	2.83397	0.799744			162	4.2001	1.15261				162	1.47307	1.47307	0.715607	1.83
163	-0.0877007	-0.149226	-0.202532	-0.264962	-0.171188	163	0.122882	-0.00587973	0.0504896	0.0106614	0.0474426		0.00349623		163	0.817145	0.709208	0.62729	0.543298	163	1.32703	0.986553	1.12328	1.02485		163	1.65436	1.65436	0.00349623	0.1
164	0.00154022	0.0339202	-0.0713788		-0.00977542	164	0.0477219	-0.0145599		-0.0312641	0.00198169		0.76466		164	1.00355	1.08124	0.84844		164	1.11615	0.96703		0.930542		164	1.02744	1.02744	0.76466	0.09
165	-0.217459			-0.400335	-0.299341	165		-0.193228	-0.321686		-0.252724		0.690471		165	0.606096			0.3978	165		0.640874	0.476776			165	1.11331	1.11331	0.690471	0.13
166	-0.514413	-0.457597	-0.477147	-0.614289	-0.511824	166	0.579788	-0.338467	-0.2417	-0.214048	0.133763		0.0757746		166	0.305905	0.34866	0.333314	0.243059	166	3.80004	0.458705	0.573192	0.610875		166	4.42168	4.42168	0.0757746	0.81
167	0.290856			-0.371814	0.0752717	167		0.059677	0.110047		0.0855917		0.742287		167	1.95369			0.424801	167		1.1473	1.28839			167	1.02405	1.02405	0.742287	0.77
168	-0.609329		0.0408773	-0.230799	-0.191045	168		0.0304649	0.0599297	0.139459	0.0790967		0.147454		168	0.24585		1.0987	0.587761	168		1.07267	1.14797	1.37866		168	1.8627	1.8627	0.147454	0.26
169	-0.160134	-0.0338374	-0.0538156		-0.0791609	169	-0.0639395	0.0847872		-0.130137	-0.0269082		0.569842		169	0.691618	0.925044	0.883455		169	0.863099	1.21559		0.741077		169	1.12785	1.12785	0.569842	0.16
170	-0.260294	-0.0996305	-0.125665	-0.183194	-0.162921	170	0.148243	0.121752	0.0817573	0.0360198	0.0989925		0.000874172		170	0.549169	0.795004	0.748748	0.655852	170	1.40683	1.32359	1.20714	1.08648		170	1.82774	1.82774	0.000874172	0.09
171	-0.203568		-0.0879974		-0.14195	171		0.21149		0.0867331	0.153576		0.0740277		171	0.625794		0.816587		171		1.62738		1.22105		171	1.97481	1.97481	0.0740277	0.22
172	-0.132675		0.0873025		-0.00890489	172		0.167805		-0.281772	-0.00123446		0.903544		172	0.736758		1.22265		172		1.47165		0.52267		172	1.01782	1.01782	0.903544	0.53
174	0.00294059	0.27014	0.00353363	0.23141	0.144684	174	-0.350723	-0.179313	-0.233498	-0.253448	-0.249936		0.00316594		174	1.00679	1.86269	1.00817	1.70376	174	0.445941	0.661739	0.58412	0.557895		174	0.403069	-2.48097	0.00316594	0.23
175	-0.167686	-0.0587724	0.0879936	-0.0512353	-0.0378153	175	0.065726	0.015349	-0.228184	-0.130622	-0.0541713		0.805063		175	0.679694	0.873429	1.2246	0.88872	175	1.16339	1.03597	0.591311	0.74025		175	0.963039	-1.03838	0.805063	0.17
176	0.0244095	-0.188201	-0.0861553		-0.0746524	176	0.120624	0.0689446		0.0646229	0.0854855		0.0583809		176	1.05781	0.648334	0.820058		176	1.32015	1.17205		1.16044		176	1.4459	1.4459	0.0583809	0.13
177	0.0446186	-0.159776	0.0501107	-0.259899	-0.0614351	177	0.252413	-0.0256439	0.0732469	-0.11391	0.0685434		0.289607		177	1.1082	0.692187	1.1223	0.549668	177	1.78819	0.942662	1.18371	0.769289		177	1.3489	1.3489	0.289607	0.27
179	-0.115764	0.187405	-0.121512	0.180675	0.0585647	179	-0.130389	-0.00263039	-0.0182003	-0.0230813	-0.040743		0.439558		179	0.766013	1.53959	0.75594	1.51592	179	0.740647	0.993962	0.958958	0.948241		179	0.795596	-1.25692	0.439558	0.23
180	-0.046565	0.0223546		0.0182265	-0.00086794	180	0.000178833	-0.0488275	-0.284197		-0.0944141		0.295292		180	0.898328	1.05282		1.04286	180	1.00041	0.89366	0.519761			180	0.806221	-1.24036	0.295292	0.15
183	0.0579822	-0.382349	0.0820271	-0.459608	-0.108966	183	0.0495601	0.0678467	0.153399	0.05267	0.0830134		0.127014		183	1.14283	0.414621	1.20789	0.34705	183	1.12088	1.16909	1.42363	1.12894		183	1.55589	1.55589	0.127014	0.24
184	-0.0131413	-0.175909	0.0990086	-0.184836	-0.052251	184	0.0209796	0.0139977	0.0817169	-0.0252866	0.0245589		0.249999		184	0.970194	0.666946	1.25605	0.653378	184	1.04949	1.03276	1.20703	0.943438		184	1.19347	1.19347	0.249999	0.15
185	0.0201722		0.321679	0.0460462	0.15196	185		0.142004	0.445871	0.239031	0.294644		0.32871		185	1.04754		2.09739	1.11185	185		1.38677	2.79172	1.73393		185	1.38894	1.38894	0.32871	0.54
187	0.00860041	-0.373615	0.0203621		-0.0807395	187	-0.0293131	0.11918		0.0695901	0.0574495		0.285962		187	1.02	0.423044	1.048		187	0.934732	1.31577		1.17379		187	1.37464	1.37464	0.285962	0.23
188	0.014648	-0.409229	0.555148	-0.45688	0.127406	188	-0.0054065	0.124715	-0.011211	0.0659049	0.0471445		0.637735		188	1.0343	0.389736	3.59044	0.349237	188	0.987628	1.33265	0.974516	1.16387		188	0.831263	-1.20299	0.637735	0.77
189	0.0489667	-0.12424	0.162098	-0.115924	0.00952839	189	0.0979636	0.111981	0.191124	0.13582	0.135703		0.0973649		189	1.11935	0.751208	1.45244	0.765731	189	1.25304	1.29414	1.55283	1.36716		189	1.33713	1.33713	0.0973649	0.18
190	0.0806561	-0.272061		-0.2891	-0.124457	190	0.0315642	0.0877476	0.124935		0.0830976		0.122161		190	1.20408	0.534489		0.513925	190	1.07539	1.2239	1.33332			190	1.6127	1.6127	0.122161	0.24
191	0.0260468		0.0349009	-0.348442	-0.0631883	191		0.0744724	0.183662	0.0734572	0.11369		0.191708		191	1.06181		1.08368	0.448289	191		1.18706	1.52638	1.18429		191	1.50272	1.50272	0.191708	0.24
192	0.0745933	-0.213301	0.020391	-0.313406	-0.0791803	192	0.135184	0.0945007	0.132446	0.0807012	0.11135		0.0583541		192	1.18739	0.611925	1.04807	0.485953	192	1.36516	1.24308	1.35658	1.20421		192	1.55071	1.55071	0.0583541	0.17
193	-0.267204	-0.25279	-0.177652	-0.180436	-0.217609	193	0.236477	-0.0753021	-0.0767372	-0.0661085	0.0274929		0.0323343		193	0.540501	0.55874	0.664275	0.660031	193	1.72376	0.84081	0.838036	0.858799		193	1.75833	1.75833	0.0323343	0.22
194	0.0531885	-0.238603	-0.0572811	-0.378134	-0.124551	194	0.0909892	0.0890916	0.151586	0.0666388	0.100742		0.0396857		194	1.13029	0.577295	0.876433	0.418664	194	1.23307	1.2277	1.41771	1.16584		194	1.67994	1.67994	0.0396857	0.17
195	-0.156457	-0.162093	-0.0416424		-0.11642	195	0.0698502	0.055646		0.140404	0.090242		0.0114896		195	0.697497	0.688504	0.908568		195	1.17449	1.1367		1.38167		195	1.60939	1.60939	0.0114896	0.1
196	-0.0171216	-0.510966	0.033528	-0.571288	-0.18404	196	0.0954583	0.12038	0.170385	0.0703203	0.115729		0.0557729		196	0.961343	0.308343	1.08026	0.268357	196	1.24583	1.31941	1.48042	1.17576		196	1.9942	1.9942	0.0557729	0.22
197	0.0712799	-0.196438	0.0894235	-0.053286	-0.007923	197	0.130962	0.0947908	0.104251	0.0549571	0.0970904		0.132072		197	1.17837	0.636153	1.22864	0.884533	197	1.35195	1.24392	1.27131	1.1349		197	1.27354	1.27354	0.132072	0.15
198	0.0899143	-0.126065	0.0968146		0.0317865	198	0.197029	0.0727716		0.0582885	0.11396		0.355486		198	1.23003	0.748057	1.24973		198	1.57409	1.18242		1.14364		198	1.2083	1.2083	0.355486	0.21
199	-0.175925	-0.326488	0.0835982	-0.212466	-0.130207	199	0.168784	0.0451957	0.0569853	0.0798543	0.090498		0.0357057		199	0.666923	0.471533	1.21227	0.613103	199	1.47497	1.10967	1.14021	1.20186		199	1.66228	1.66228	0.0357057	0.18
200	-0.218832	-0.00347331	-0.243925	-0.212277	-0.158039	200	0.151831	0.00579068	0.0640835	0.148592	0.096814		0.00737194		200	0.604183	0.992034	0.570262	0.613371	200	1.4185	1.01342	1.159	1.40797		200	1.79826	1.79826	0.00737194	0.14
201	-0.183319		-0.0529989	-0.0505702	-0.0913607	201		0.0794319	0.0874467	0.0599881	0.0757746		0.0184662		201	0.655664		0.885118	0.890082	201		1.20069	1.22306	1.14812		201	1.46938	1.46938	0.0184662	0.08
202	-0.0527872		-0.0801984	-0.319032	-0.135364	202		-0.0530802	-0.13092	-0.0354499	-0.0712101		0.435229		202	0.885549		0.831384	0.479698	202		0.884952	0.739741	0.921616		202	1.15919	1.15919	0.435229	0.14
203	0.175826		0.0817794		0.131343	203		0.0733315		0.0251071	0.0498883		0.271032		203	1.49908		1.2072		203		1.18394		1.05952		203	0.828982	-1.2063	0.271032	0.16
204	0.00117435		-0.0296234	-0.266277	-0.0829451	204		-0.0186799	0.0705803	-0.0914431	-0.00810933		0.428326		204	1.00271		0.934064	0.541656	204		0.9579	1.17647	0.810134		204	1.18805	1.18805	0.428326	0.18
205	0.0538389	0.0684422	0.169262	-0.0196307	0.0732667	205	0.198908	0.0814386	0.223847	0.122754	0.160481		0.13259		205	1.13198	1.17069	1.4766	0.955805	205	1.58091	1.20625	1.67435	1.32664		205	1.2224	1.2224	0.13259	0.15
206	-0.0439116	-0.45363	-0.120211	-0.310744	-0.203626	206	-0.052506	-0.0179675	0.00697241	-0.0148419	-0.0190674		0.0634899		206	0.903834	0.35186	0.758209	0.488941	206	0.886123	0.959472	1.01618	0.966403		206	1.52953	1.52953	0.0634899	0.13
207	0.0518367	-0.479163	-0.00696061	-0.475268	-0.158421	207	0.0900842	0.0882573	0.00140244	0.0594663	0.0612476		0.0971222		207	1.12677	0.33177	0.9841	0.334759	207	1.23051	1.22534	1.00323	1.14674		207	1.65832	1.65832	0.0971222	0.22
208	-0.224243	-0.336949		-0.210289	-0.253574	208	-0.103122	-0.0572052	-0.2655		-0.133152		0.198484		208	0.596702	0.460311		0.616185	208	0.788638	0.876586	0.542626			208	1.31954	1.31954	0.198484	0.11
209	-0.150824	-0.271491	-0.119678	-0.111916	-0.15899	209	0.0262552	-0.0411057	-0.175176	0.135679	0.000737988		0.0919292		209	0.706604	0.535191	0.75914	0.772829	209	1.06232	0.909692	0.668073	1.36672		209	1.44454	1.44454	0.0919292	0.16
210	-0.0202318	-0.120907		-0.410061	-0.154805	210	0.0187004	0.00386767	0.159026		0.0663442		0.126481		210	0.954483	0.756996		0.388991	210	1.044	1.00895	1.4422			210	1.66398	1.66398	0.126481	0.22
211	-0.0219208	-0.19913	0.041192	-0.249311	-0.0907481	211	0.237982	-0.00606538	0.0378824	0.0663545	0.0944795		0.0717853		211	0.950778	0.632222	1.09949	0.563234	211	1.72974	0.986131	1.09114	1.16508		211	1.53189	1.53189	0.0717853	0.21
212	0.0432357	0.447349	-0.104798	0.598988	0.335624	212	-0.282588	-0.191449	-0.642645	-0.707706	-0.400962		0.0154305		212	1.10468	2.80123	0.785601	3.9718	212	0.521689	0.643503	0.227696	0.196017		212	0.183406	-5.45238	0.0154305	0.76
213	0.0153943		0.0708321		0.0439972	213		0.129566		0.0104698	0.0740877		0.721795		213	1.03608		1.17715		213		1.34762		1.0244		213	1.07174	1.07174	0.721795	0.18
214	-0.179324	-0.146659		-0.528968	-0.254155	214	0.174685	-0.0609588	0.000736948		0.049979		0.0840526		214	0.661723	0.713413		0.295823	214	1.49515	0.869043	1.0017			214	2.01435	2.01435	0.0840526	0.23
215	0.0795844		0.102316		0.091099	215		0.0507965		0.000638012	0.026441		0.141347		215	1.20111		1.26566		215		1.12408		1.00147		215	0.861672	-1.16053	0.141347	0.07
216	0.10461	-0.409578	-0.0495278		-0.0698997	216	0.172909	-0.00713724		0.075877	0.0867932		0.284633		216	1.27236	0.389423	0.892221		216	1.48905	0.9837		1.1909		216	1.43447	1.43447	0.284633	0.29
217	0.174643	-0.164014	-0.0269772		0.0170677	217	0.139649	0.0239039		-0.00621319	0.0571141		0.620126		217	1.49501	0.685467	0.939773		217	1.37927	1.05658		0.985795		217	1.0966	1.0966	0.620126	0.27
218	0.178707		0.221244		0.200496	218		0.0683262		0.112905	0.0911871		0.071013		218	1.50906		1.66435		218		1.17038		1.29689		218	0.777483	-1.2862	0.071013	0.1
219	0.0128077		-0.0817097		-0.0318848	219		0.0480598		0.0694997	0.0589121		0.194265		219	1.02993		0.828496		219		1.11702		1.17354		219	1.23253	1.23253	0.194265	0.1
220	0.0641199	0.0104139	0.0114298	-0.234408	-0.0230851	220	0.269884	0.0229669	0.146758	-0.0379533	0.116794		0.200555		220	1.1591	1.02427	1.02667	0.582897	220	1.86159	1.05431	1.40203	0.916319		220	1.38	1.38	0.200555	0.25
221	0.411581	0.131812	0.275947	-0.0714827	0.22209	221	0.35881	-0.0265831	0.160196	-0.132948	0.130945		0.540442		221	2.57977	1.3546	1.88776	0.848237	221	2.2846	0.940626	1.44609	0.736295		221	0.810691	-1.23352	0.540442	0.51
222	0.243505		0.197771	-0.0182583	0.155082	222		-0.103844	0.167336	-0.0675847	0.0160965		0.291324		222	1.75188		1.57678	0.95883	222		0.787328	1.47006	0.855885		222	0.72613	-1.37716	0.291324	0.32
223	-0.166865	0.241369	-0.170587	0.355621	0.127698	223	-0.00649031	-0.179634	-0.0540235	0.0117653	-0.0509871		0.427961		223	0.680981	1.74329	0.675169	2.26788	223	0.985167	0.661251	0.883032	1.02746		223	0.662697	-1.50898	0.427961	0.41
224	0.000806989		-0.0331499		-0.0158397	224		0.0429076		-0.0443156	0.00148207		0.772432		224	1.00186		0.92651		224		1.10384		0.902993		224	1.04069	1.04069	0.772432	0.11
225	0.00549273	-0.303335	0.204268	-0.113678	-0.0131918	225	0.232576	0.0860982	0.276267	0.0602599	0.173594		0.120102		225	1.01273	0.497353	1.60054	0.7697	225	1.70835	1.21927	1.88915	1.14884		225	1.5374	1.5374	0.120102	0.3
226	-0.0079209	-0.135407	0.0394389	-0.00371865	-0.0222076	226	0.0850887	0.0436022	0.227213	0.0228645	0.102389		0.0870465		226	0.981927	0.732139	1.09506	0.991474	226	1.21643	1.10561	1.68738	1.05406		226	1.33228	1.33228	0.0870465	0.16
227	0.22537		0.0699872	-0.0875013	0.0878545	227		0.0716845	0.17227	0.0504008	0.101447		0.782856		227	1.68023		1.17486	0.817521	227		1.17946	1.48686	1.12305		227	1.03179	1.03179	0.782856	0.27
228	0.0508713	-0.309954	0.16297		0.00994088	228	0.361585	-0.150272		-0.190502	0.0853687		0.87251		228	1.12427	0.489831	1.45536		228	2.29925	0.707502		0.644908		228	1.18967	1.18967	0.87251	0.61
229	-0.13593		-0.242841		-0.186104	229		0.18971		0.0571909	0.128486		0.066731		229	0.731257		0.571688		229		1.54778		1.14075		229	2.06343	2.06343	0.066731	0.22
230	0.173046		0.0920768		0.134446	230		0.0968341		0.09519	0.0960129		0.461998		230	1.48952		1.23617		230		1.24978		1.24506		230	0.915308	-1.09253	0.461998	0.13
231	-0.0223363	-0.340856	0.0331441		-0.0817317	231	-0.0567495	0.062608		-0.0622878	-0.0148785		0.501002		231	0.949869	0.456188	1.0793		231	0.877507	1.15507		0.866388		231	1.16642	1.16642	0.501002	0.21
233	0.141047	-0.271905	-0.000873218	-0.538831	-0.0961547	233	-0.0987971	0.104782	0.0340996	0.0779288	0.0361916		0.256241		233	1.38372	0.534682	0.997991	0.28918	233	0.796531	1.27286	1.08168	1.19654		233	1.35627	1.35627	0.256241	0.26
234	-0.303764	-0.213389	-0.395686		-0.29793	234	0.178822	0.0971394		0.0703528	0.117931		0.0024718		234	0.496863	0.611802	0.402081		234	1.50946	1.25066		1.17585		234	2.60532	2.60532	0.0024718	0.12
235	-0.301773	-0.25255	-0.185454	-0.410374	-0.279974	235	0.130568	0.0603219	-0.100815	0.103659	0.0571094		0.0030459		235	0.499145	0.55905	0.652447	0.388711	235	1.35073	1.14901	0.792839	1.26958		235	2.17312	2.17312	0.0030459	0.13
238	0.136746	-0.215691	0.575767	-0.0874931	0.214923	238	-0.0514803	0.0915435	0.213962	0.319376	0.164787		0.837316		238	1.37008	0.608568	3.76501	0.817536	238	0.888218	1.23465	1.63667	2.0863		238	0.890971	-1.12237	0.837316	0.77
241	-0.479115	-0.627857	-0.286695	-0.462002	-0.446933	241	-0.466937	0.148478	0.176602	0.250244	0.099498		0.03439		241	0.331806	0.235582	0.51678	0.345142	241	0.341243	1.4076	1.50177	1.77928		241	3.5191	3.5191	0.03439	0.32
242	-0.00161395	-0.112001			-0.0533097	242	0.0596884	-0.0254651			0.0191953		0.400086		242	0.996291	0.772679			242	1.14733	0.94305				242	1.18169	1.18169	0.400086	0.15
243	-0.156347	-0.239873	-0.270256		-0.219443	243	-0.39008	0.0424439		0.048583	-0.0574405		0.457677		243	0.697674	0.575609	0.536715		243	0.407306	1.10267		1.11836		243	1.45212	1.45212	0.457677	0.24
244	-0.19084	-0.268833	-0.312159	-0.247045	-0.252508	244	-0.184693	0.0334099	-0.0283946	0.0956796	-0.00913616		0.0116025		244	0.644406	0.538477	0.48735	0.56618	244	0.653592	1.07997	0.936711	1.24646		244	1.75135	1.75135	0.0116025	0.13
245	0.0188363	-0.0295467	0.0234694		0.00490612	245	0.0639067	0.0510395		0.0675506	0.0608898		0.0328777		245	1.04433	0.934229	1.05553		245	1.15853	1.12471		1.16829		245	1.13758	1.13758	0.0328777	0.04
246	0.182329		0.186605		0.184473	246		0.206244		0.239417	0.223147		0.14877		246	1.5217		1.53676		246		1.60784		1.73547		246	1.09314	1.09314	0.14877	0.06
247	-0.056967		0.0794255		0.0165618	247		0.112133		0.217296	0.16789		0.216636		247	0.877068		1.20068		247		1.29459		1.64929		247	1.41686	1.41686	0.216636	0.24
248	0.0369973	-0.117954	-0.0924327	-0.0205044	-0.0441612	248	-0.00116029	-0.0241998	0.0609946	-0.00934691	0.00781474		0.21656		248	1.08892	0.762159	0.80829	0.953884	248	0.997332	0.945802	1.15079	0.978708		248	1.12713	1.12713	0.21656	0.09
249	-0.203516	-0.159793	-0.282767	-0.108276	-0.183951	249	-0.131049	0.0809046	0.127626	0.121206	0.0614359		0.0156842		249	0.62587	0.692162	0.521474	0.779334	249	0.739521	1.20477	1.34161	1.32192		249	1.75949	1.75949	0.0156842	0.15
250	-0.0222023	-0.00544706	-0.218368		-0.0718557	250	0.221363	0.0523858		0.075588	0.123101		0.0832776		250	0.950162	0.987536	0.604829		250	1.6648	1.1282		1.19011		250	1.5666	1.5666	0.0832776	0.21
251	-0.194385	-0.284303	-0.300773	-0.156033	-0.229649	251	-0.189214	0.0671194	0.130103	0.0995096	0.0434353		0.0182266		251	0.639168	0.519634	0.500296	0.698179	251	0.646824	1.16713	1.34928	1.2575		251	1.87536	1.87536	0.0182266	0.16
252	-0.203768	-0.370978	-0.276065	-0.186166	-0.253348	252	0.0655398	0.0651333	0.152106	0.109037	0.0994646		0.000266264		252	0.625506	0.42562	0.529584	0.651379	252	1.16289	1.16181	1.4194	1.2854		252	2.25327	2.25327	0.000266264	0.08
253	0.103699	-0.221393	-0.0705786	-0.283386	-0.0913727	253	0.0658894	2.30543e-05	0.0177971	0.000992965	0.022016		0.163863		253	1.26969	0.60063	0.850005	0.520732	253	1.16383	1.00005	1.04183	1.00229		253	1.29834	1.29834	0.163863	0.17
254	-0.18579	0.235481	-0.314275		-0.021251	254	0.240256	0.0629332		0.0911658	0.138654		0.277547		254	0.651943	1.71981	0.484981		254	1.73883	1.15593		1.23358		254	1.44512	1.44512	0.277547	0.43
255	-0.211038		-0.269146	-0.263693	-0.247158	255		0.0774018	0.0759858	0.0622094	0.0719195		7.53201e-05		255	0.615123		0.538089	0.544888	255		1.19509	1.1912	1.15401		255	2.08486	2.08486	7.53201e-05	0.03
256	-0.231854		-0.275637	-0.500323	-0.321047	256		0.0585978	0.121481	0.0947597	0.0923741		0.00737364		256	0.586335		0.530106	0.315993	256		1.14445	1.32276	1.24383		256	2.59072	2.59072	0.00737364	0.1
257	-0.289309	-0.245816	-0.311748	-0.278556	-0.280704	257	-0.0274235	0.0548673	0.0773343	0.0299265	0.0354014		2.09516e-05		257	0.513678	0.567786	0.487811	0.526555	257	0.938807	1.13466	1.19491	1.07134		257	2.07064	2.07064	2.09516e-05	0.06
258	0.0166955	-0.191614	-0.210514	-0.238402	-0.14329	258	-0.013811	0.0984679	0.15421	0.148832	0.101939		0.0113175		258	1.03919	0.643259	0.615865	0.577562	258	0.968699	1.25449	1.4263	1.40874		258	1.75885	1.75885	0.0113175	0.15
259	-0.0970609		-0.0910848		-0.0940626	259		0.112572		0.24042	0.181183		0.0516442		259	0.799722		0.810803		259		1.2959		1.73948		259	1.88472	1.88472	0.0516442	0.22
260	-0.1116	-0.300626	0.0819029	-0.242703	-0.117295	260	0.0741034	0.110726	0.137846	0.12311	0.112081		0.0251356		260	0.773392	0.500465	1.20754	0.57187	260	1.18605	1.29041	1.37356	1.32773		260	1.6958	1.6958	0.0251356	0.16
261	-0.219684	-0.210568	-0.307276	-0.26957	-0.25003	261	-0.0120198	-0.0723276	0.0555921	0.0351992	0.00435092		0.000430548		261	0.602998	0.615789	0.49286	0.537564	261	0.972703	0.846589	1.13656	1.08442		261	1.79631	1.79631	0.000430548	0.07
262	0.0242039	-0.136156		-0.165188	-0.0841067	262	-0.035367	0.128567	-0.0454371		0.0235233		0.254835		262	1.05731	0.730877		0.683616	262	0.921792	1.34452	0.900664			262	1.28124	1.28124	0.254835	0.19
263	0.0801864			-0.242382	-0.0518138	263		-0.0151305	-0.0245989		-0.0198389		0.740825		263	1.20278			0.572292	263		0.965761	0.944933			263	1.0764	1.0764	0.740825	0.32
264	-0.210322	-0.245532			-0.22757	264	-0.0962613	0.120701			0.0256301		0.160483		264	0.616138	0.568156			264	0.801196	1.32039				264	1.79143	1.79143	0.160483	0.26
265	-0.145323	-0.252231	-0.292945	-0.131346	-0.20006	265	-0.1323	0.127703	-0.17258	0.088478	-0.00247342		0.0766368		265	0.715612	0.55946	0.509395	0.739017	265	0.737395	1.34185	0.672078	1.22596		265	1.57611	1.57611	0.0766368	0.18
266	-0.116884		-0.152493		-0.134323	266		0.11317		0.0852241	0.0994216		0.00923466		266	0.764041		0.703894		266		1.29769		1.21681		266	1.71295	1.71295	0.00923466	0.05
267	-0.0967736	-0.271776	-0.145275		-0.165202	267	-0.158842	0.0905899		0.0857818	0.0203607		0.143398		267	0.800251	0.53484	0.71569		267	0.693678	1.23194		1.21838		267	1.53307	1.53307	0.143398	0.19
268	-0.163601	0.023349	-0.113921	-0.133762	-0.0907731	268	0.0956164	0.0019311	-0.0573276	0.0334606	0.0219301		0.0692417		268	0.686118	1.05523	0.76927	0.734917	268	1.24628	1.00446	0.876339	1.08009		268	1.29629	1.29629	0.0692417	0.11
269	-0.0239055	-0.204525	-0.0461181	-0.107834	-0.0901443	269	0.0562819	0.0667306	0.0854778	0.0601732	0.0673116		0.00731394		269	0.946443	0.624417	0.899253	0.780129	269	1.13837	1.16609	1.21752	1.14861		269	1.437	1.437	0.00731394	0.07
270	-0.274928	-0.107179	-0.062386	-0.0233454	-0.107052	270	-0.0968044	0.0676249	-0.0463465	0.0860448	0.00930001		0.142458		270	0.530972	0.781306	0.866192	0.947665	270	0.800194	1.16849	0.89878	1.21912		270	1.30723	1.30723	0.142458	0.14
271	-0.15871	-0.236817			-0.19601	271	-0.143835	0.0249222			-0.0513107		0.275261		271	0.693889	0.579673			271	0.718067	1.05906				271	1.3954	1.3954	0.275261	0.18
272	-0.0573425		-0.200776	-0.082833	-0.1093	272		0.0372049	0.17461	0.0230668	0.0838474		0.0427578		272	0.876309		0.629831	0.826356	272		1.08944	1.49489	1.05455		272	1.56008	1.56008	0.0427578	0.16
273	0.0775095	-0.0425127	0.254389	-0.0350348	0.0810753	273	0.0320756	0.0941111	0.120533	0.0394568	0.0731322		0.916193		273	1.19539	0.90675	1.79634	0.922497	273	1.07665	1.24197	1.31988	1.09511		273	0.981877	-1.01846	0.916193	0.22
274	-0.11102	-0.377738		0.0518329	-0.111589	274	-0.00365992	0.0790878	-0.131917		-0.0103434		0.414579		274	0.774427	0.419046		1.12676	274	0.991608	1.19974	0.738045			274	1.26254	1.26254	0.414579	0.24
275	-0.260335		-0.189813		-0.223644	275		0.055478		0.0724556	0.0640498		0.0153827		275	0.549117		0.645933		275		1.13626		1.18156		275	1.93952	1.93952	0.0153827	0.05
276	-0.0474058	-0.182695			-0.109804	276	-0.049005	0.0100795			-0.0184588		0.324668		276	0.896591	0.656606			276	0.893295	1.02348				276	1.23408	1.23408	0.324668	0.14
277	0.235709		-0.00592665		0.131484	277		0.151646		0.13404	0.142933		0.838968		277	1.72072		0.986446		277		1.4179		1.36157		277	1.02671	1.02671	0.838968	0.37
278	-0.0221465		0.14193		0.0675946	278		0.0777394		0.145733	0.113066		0.618418		278	0.950284		1.38653		278		1.19602		1.39873		278	1.11038	1.11038	0.618418	0.24
279	0.356724	-0.0681662	0.54042	-0.0290512	0.274989	279	0.245053	0.202569	0.169274	0.124152	0.18752		0.925393		279	2.27365	0.85474	3.47072	0.935295	279	1.75814	1.59429	1.47664	1.33092		279	0.817581	-1.22312	0.925393	0.63
280	-0.178881	-0.145469			-0.161854	280	-0.0837225	-0.0173888			-0.0492904		0.0951579		280	0.662398	0.715371			280	0.824665	0.960752				280	1.29588	1.29588	0.0951579	0.07
281	0.00844726	-0.313289	-0.0293102	-0.285129	-0.130899	281	-0.154451	0.0576128	0.0620221	0.0514514	0.0130346		0.160161		281	1.01964	0.486084	0.934738	0.518646	281	0.700726	1.14186	1.15351	1.12577		281	1.39294	1.39294	0.160161	0.18
282	0.273346		0.400735		0.341695	282		0.196334		0.13427	0.16641		0.136263		282	1.87649		2.51614		282		1.57157		1.36229		282	0.667905	-1.49722	0.136263	0.34
283	0.193252	-0.172472	0.121819	-0.154023	0.0271366	283	0.230276	-0.0385125	0.106249	0.0699842	0.102647		0.41746		283	1.56046	0.672245	1.32379	0.701418	283	1.69932	0.91514	1.27717	1.17485		283	1.1899	1.1899	0.41746	0.28
284	0.290657	-0.263914	0.103875	-0.207329	0.040208	284	0.219028	0.0876033	0.0945507	0.0608022	0.119988		0.359698		284	1.9528	0.544611	1.27021	0.620399	284	1.65588	1.2235	1.24323	1.15028		284	1.20165	1.20165	0.359698	0.35
285	-0.0048876	-0.148752	-0.0290427	-0.273024	-0.101356	285	-0.0184618	0.0268247	0.0526511	0.0360213	0.0250458		0.0724646		285	0.988809	0.709983	0.935314	0.533305	285	0.958381	1.06371	1.12889	1.08648		285	1.33783	1.33783	0.0724646	0.11
286	-0.103129	-0.328518	-0.204963	-0.226671	-0.208463	286	0.107304	0.00793273	0.0365896	0.0345685	0.0481954		0.00209888		286	0.788626	0.469334	0.623789	0.593374	286	1.28028	1.01843	1.0879	1.08285		286	1.80575	1.80575	0.00209888	0.09
287	0.0737672	-0.00954003		-0.00233176	0.0222979	287	0.0158165	0.119316	0.0464561		0.0627288		0.381913		287	1.18513	0.978273		0.994645	287	1.03709	1.31618	1.1129			287	1.09757	1.09757	0.381913	0.11
288	0.221232	-0.186107	0.0752021	-0.325921	-0.00250727	288	0.231744	0.0342794	0.240626	0.0161712	0.14344		0.22948		288	1.6643	0.651468	1.18906	0.472149	288	1.70508	1.08213	1.74031	1.03794		288	1.39942	1.39942	0.22948	0.33
290	0.56316	-0.133925	0.534565		0.415873	290	0.358055	0.189975		0.0925459	0.227618		0.67746		290	3.65729	0.734641	3.42425		290	2.28063	1.54873		1.2375		290	0.648253	-1.54261	0.67746	0.99
291	-0.0712451	-0.179594	0.0213523		-0.0688124	291	-0.0173919	-0.00383272		0.0385829	0.00644677		0.245201		291	0.848701	0.661311	1.05039		291	0.960745	0.991214		1.09291		291	1.18921	1.18921	0.245201	0.12
292	0.0509484	-0.0428367	0.0475078	-0.221764	-0.0284622	292	-0.0039397	0.0372792	0.085226	0.0343622	0.0393898		0.27514		292	1.12447	0.906073	1.1156	0.600117	292	0.99097	1.08963	1.21682	1.08234		292	1.1691	1.1691	0.27514	0.13
293	-0.120622			-0.388602	-0.234262	293		0.0313656	0.140373		0.0892803		0.142817		293	0.757492			0.408694	293		1.07489	1.38157			293	2.10641	2.10641	0.142817	0.23
294	0.043099	-0.113466	0.0203509	-0.176811	-0.0472142	294	0.043317	-0.124724	-0.0497205	-0.141328	-0.0618175		0.871577		294	1.10433	0.770077	1.04798	0.665562	294	1.10488	0.750372	0.891825	0.722224		294	0.966934	-1.0342	0.871577	0.14
295	-0.0611571	-0.0574191	-0.0851096	-0.0847572	-0.0719194	295	-0.0353917	0.096778	-0.0447159	0.0877358	0.031145		0.045407		295	0.868646	0.876155	0.822035	0.822702	295	0.92174	1.24962	0.902161	1.22387		295	1.26784	1.26784	0.045407	0.1
296	-0.256099	-0.0246445	-0.154351	-0.0487959	-0.111547	296	-0.152551	0.0905816	0.0844794	0.109339	0.0450035		0.108504		296	0.554499	0.944834	0.700889	0.893725	296	0.7038	1.23192	1.21473	1.28629		296	1.434	1.434	0.108504	0.16
297	-0.0334886		-0.000982901	-0.104611	-0.0442375	297		0.0355933	-0.0743234	0.0860241	0.0207994		0.332247		297	0.925788		0.997739	0.78594	297		1.08541	0.842707	1.21906		297	1.16155	1.16155	0.332247	0.13
298	0.0334843	-0.672269	0.0908445	-0.628057	-0.160998	298	0.234275	-0.0167444	0.0322891	-0.0498143	0.0650226		0.161993		298	1.08015	0.212682	1.23266	0.235474	298	1.71504	0.962178	1.07718	0.891632		298	1.68276	1.68276	0.161993	0.33
299	-0.0923811	-0.0517523	-0.281077		-0.130855	299	-0.0418166	0.00987509		-0.0246643	-0.0183333		0.164318		299	0.808386	0.887662	0.523508		299	0.908204	1.023		0.944791		299	1.29575	1.29575	0.164318	0.12
300	-0.0940001		-0.181225		-0.135426	300		0.186565		0.125027	0.156885		0.0315343		300	0.805378		0.658833		300		1.53662		1.3336		300	1.96025	1.96025	0.0315343	0.13
302	-0.0686805	-0.0246219	-0.0193331	0.00515453	-0.0260631	302	0.0433456	-0.0238278	0.0734511	0.0480792	0.0367195		0.0529987		302	0.853728	0.944883	0.95646	1.01194	302	1.10496	0.946612	1.18427	1.11707		302	1.15553	1.15553	0.0529987	0.06
303	-0.0522002	-0.0928513	-0.0975444	0.0639428	-0.039563	303	-0.0463528	0.00307318	0.0119657	0.02287	-0.00131845		0.334934		303	0.886747	0.807511	0.798832	1.15862	303	0.898767	1.0071	1.02794	1.05407		303	1.09206	1.09206	0.334934	0.09
304	-0.0982559	-0.0994739			-0.0988644	304	-0.0796984	0.209346			0.088439		0.374888		304	0.797525	0.795291			304	0.832342	1.61937				304	1.53923	1.53923	0.374888	0.39
305	-0.0585269	-0.14815	-0.0167815	-0.0588818	-0.068009	305	0.187529	-0.0313518	0.000296211	-0.029125	0.0420045		0.134648		305	0.873923	0.710968	0.962096	0.873209	305	1.54003	0.930354	1.00068	0.935137		305	1.28829	1.28829	0.134648	0.16
306	0.0124237	-0.0115277	0.0339173	-0.0453038	-0.00163231	306	0.219458	-0.175323	-0.0373168	-0.241471	-0.0203924		0.607357		306	1.02902	0.973806	1.08123	0.900941	306	1.65752	0.667847	0.917663	0.573494		306	0.957723	-1.04414	0.607357	0.25
307	-0.0248019		0.0490803		0.0137084	307		0.0374012		0.0140754	0.0258949		0.759083		307	0.944492		1.11964		307		1.08994		1.03294		307	1.02846	1.02846	0.759083	0.09
308	-0.0336285		-0.0373765	0.123255	0.0241026	308		0.0246621	-0.0694152	0.0973929	0.0228551		0.998641		308	0.925489		0.917537	1.32818	308		1.05843	0.852285	1.25139		308	0.997132	-1.00288	0.998641	0.18
309	-0.0963343	-0.0969332	-0.165075	0.0448837	-0.0713879	309	-0.237527	0.0503621	0.00029944	-0.00797163	-0.0357188		0.716703		309	0.801061	0.799957	0.683793	1.10888	309	0.578727	1.12295	1.00069	0.981812		309	1.0856	1.0856	0.716703	0.15
310	-0.0946536	-0.246367	-0.245593		-0.189474	310	-0.0507104	0.0939631		0.149655	0.07222		0.0292631		310	0.804167	0.567065	0.568077		310	0.889794	1.24155		1.41142		310	1.82681	1.82681	0.0292631	0.17
311	-0.194462	-0.161595	-0.237965		-0.196886	311	-0.0702423	0.0677969		0.0138532	0.0074673		0.0116783		311	0.639054	0.689295	0.578143		311	0.850663	1.16895		1.03241		311	1.60086	1.60086	0.0116783	0.1
312	-0.07638		-0.05155		-0.0637876	312		0.0327932		0.0733104	0.0535241		0.0388426		312	0.838726		0.888076		312		1.07843		1.18389		312	1.31012	1.31012	0.0388426	0.06
313	-0.0393873		-0.000292257		-0.0194	313		0.000680416		0.0607042	0.0317285		0.293733		313	0.913298		0.999327		313		1.00157		1.15002		313	1.12494	1.12494	0.293733	0.09
314	0.128648		-0.0814154	-0.225222	-0.0347692	314		-0.0717701	0.0292871	-0.0890987	-0.0406474		0.894176		314	1.34477		0.829057	0.595357	314		0.847676	1.06976	0.814519		314	0.986556	-1.01363	0.894176	0.24
315	0.0116293	-0.159526	0.0697474	-0.172545	-0.0498699	315	0.0939713	-0.0225643	0.0232548	-0.0452506	0.0156738		0.313503		315	1.02714	0.692586	1.17421	0.672132	315	1.24157	0.94937	1.05501	0.901051		315	1.1629	1.1629	0.313503	0.15
316	0.114084	-0.526564	0.163723	-0.510077	-0.0751077	316	0.393934	-0.14352	-0.0893997	-0.150131	0.0716353		0.436477		316	1.30042	0.297465	1.45789	0.308975	316	2.47704	0.718588	0.813955	0.707732		316	1.40198	1.40198	0.436477	0.53
317	0.106135	-0.163144	0.120795		0.039328	317	0.190009	-0.114517		-0.14722	0.00425766		0.765674		317	1.27683	0.686841	1.32067		317	1.54885	0.768216		0.712492		317	0.922422	-1.0841	0.765674	0.34
318	0.215098	0.000730521	0.0412312		0.0960097	318	0.106455	-0.0411099		0.0373385	0.038387		0.547247		318	1.64096	1.00168	1.09959		318	1.27778	0.909683		1.08978		318	0.875744	-1.14189	0.547247	0.23
319	0.162396	-0.245504	0.102846	-0.201567	-0.00904896	319	0.026824	0.125931	0.116801	0.0696309	0.0865891		0.26683		319	1.45344	0.568193	1.2672	0.628685	319	1.06371	1.33638	1.30858	1.1739		319	1.24634	1.24634	0.26683	0.23
320	-0.0269208	-0.00379836	-0.075106	-0.141923	-0.0587854	320	0.0702949	-0.0207574	0.014045	-0.0210024	0.0122765		0.0999397		320	0.939895	0.991292	0.84119	0.721235	320	1.1757	0.953329	1.03287	0.952791		320	1.17777	1.17777	0.0999397	0.08
322	-0.0178154		-0.00925247	-0.218201	-0.0716399	322		-0.0687514	-0.175307	-0.122	-0.119844		0.619288		322	0.959809		0.978921	0.605061	322		0.853589	0.667872	0.755091		322	0.894945	-1.11739	0.619288	0.13
323	0.01451	0.0886676	-0.0169165		0.031041	323	0.152812	0.0245899		0.00211627	0.0650632		0.610957		323	1.03397	1.2265	0.961797		323	1.42171	1.05825		1.00488		323	1.08149	1.08149	0.610957	0.15
324	0.178076	0.126176	0.11306		0.140022	324	0.0186331	-0.0855218		0.10165	0.0182579		0.0915105		324	1.50687	1.33714	1.29736		324	1.04384	0.821255		1.26372		324	0.755502	-1.32362	0.0915105	0.14
325	0.169948	-0.291326	0.0979978	-0.248094	-0.0213427	325	0.0559609	0.0926092	-0.0443339	0.0840188	0.0503415		0.382209		325	1.47893	0.511297	1.25313	0.564815	325	1.13752	1.23768	0.902955	1.21344		325	1.17946	1.17946	0.382209	0.26
326	0.17698	-0.356201	0.181699	-0.290654	-0.00272216	326	0.140551	0.0758043	0.0603633	0.0563989	0.0846324		0.331539		326	1.50307	0.440351	1.51949	0.51209	326	1.38214	1.19071	1.14911	1.13867		326	1.2228	1.2228	0.331539	0.3
327	-0.151992	-0.251498			-0.198901	327	-0.0274881	0.0257319			-6.33795e-05		0.0706424		327	0.704706	0.560405			327	0.938668	1.06104				327	1.58066	1.58066	0.0706424	0.09
328	0.164143	-0.0376162			0.074876	328	-0.0597565	-0.0354442			-0.0474303		0.389157		328	1.4593	0.917031			328	0.871452	0.921628				328	0.75456	-1.32528	0.389157	0.27
330	0.0125528	-0.341414	0.204559	-0.249494	-0.0398216	330	0.171373	0.036374	0.12984	0.0189975	0.093801		0.208962		330	1.02933	0.455602	1.60162	0.562996	330	1.48379	1.08736	1.34846	1.04471		330	1.36026	1.36026	0.208962	0.28
331	0.35336	0.00599205			0.213518	331	0.0870718	-0.21037			-0.0366675		0.401909		331	2.25611	1.01389			331	1.222	0.61607				331	0.562101	-1.77904	0.401909	0.69
332	-0.169472		-0.150524	0.0947719	-0.0575191	332		-0.19035	-0.230982	-0.217891	-0.212742		0.183587		332	0.676906		0.707092	1.24386	332		0.645135	0.587514	0.605492		332	0.699482	-1.42963	0.183587	0.18
333	0.0503655	-0.369708	0.0711364	-0.314163	-0.0951611	333	-0.0299558	0.0598251	0.145022	0.0610456	0.063371		0.153584		333	1.12296	0.426866	1.17798	0.485107	333	0.933349	1.14769	1.39644	1.15092		333	1.44056	1.44056	0.153584	0.22
334	0.0327518		-0.117917		-0.0360811	334		-0.071829		-0.0714081	-0.0716185		0.737052		334	1.07833		0.762225		334		0.847561		0.848383		334	0.921431	-1.08527	0.737052	0.16
335	-0.141162		-0.0841086		-0.111699	335		-0.00937091		-0.0180817	-0.0137045		0.0755964		335	0.7225		0.823932		335		0.978654		0.95922		335	1.25313	1.25313	0.0755964	0.05
336	0.00461174	-0.0154448			-0.00530076	336	-0.131248	-0.000960298			-0.0612365		0.454383		336	1.01068	0.965062			336	0.739183	0.997791				336	0.879153	-1.13746	0.454383	0.13
337	-0.150448	-0.170154	-0.204701	-0.194272	-0.179379	337	0.150525	-0.112024	-0.0750948	-0.115737	-0.0229449		0.0708775		337	0.707215	0.675843	0.624164	0.639335	337	1.41425	0.772637	0.841212	0.76606		337	1.43362	1.43362	0.0708775	0.16
338	-0.108237	-0.172381	-0.00805502	-0.0061513	-0.0681165	338	0.0505219	-0.00637843	0.121863	-0.0791055	0.0279803		0.156251		338	0.779404	0.672386	0.981624	0.985936	338	1.12337	0.98542	1.32392	0.833479		338	1.24766	1.24766	0.156251	0.13
340	-0.123187		-0.160563		-0.141473	340		0.0467281		6.74107e-05	0.0240241		0.0311902		340	0.753031		0.690934		340		1.1136		1.00016		340	1.46385	1.46385	0.0311902	0.06
341	-0.104466	-0.307749	-0.146173	-0.353042	-0.215329	341	0.401533	-0.138831	-0.0690883	-0.163449	0.0779529		0.157966		341	0.786201	0.492324	0.714211	0.443566	341	2.52077	0.726389	0.852927	0.686359		341	1.96463	1.96463	0.157966	0.45
342	0.108008	-0.361399	0.0321384	-0.276168	-0.080434	342	0.0224372	0.0556394	0.10955	0.0755512	0.0669435		0.152535		342	1.28235	0.435112	1.07681	0.529459	342	1.05302	1.13668	1.28692	1.19001		342	1.40403	1.40403	0.152535	0.21
343	-0.100884	-0.424072	-0.0902439		-0.180077	343	0.150604	-0.084695		-0.0796573	0.00998109		0.209638		343	0.792713	0.376641	0.812374		343	1.4145	0.82282		0.83242		343	1.54902	1.54902	0.209638	0.24
345	0.0390862	-0.142393	0.0220357	-0.0116022	-0.0176931	345	0.172388	-0.106834	0.0393356	-0.134861	0.0104113		0.854442		345	1.09417	0.720455	1.05205	0.973639	345	1.48726	0.781926	1.0948	0.733058		345	1.06685	1.06685	0.854442	0.19
346	0.229313	-0.141448	0.123396	-0.179195	0.0421924	346	0.391915	-0.105957	-0.223984	-0.0958799	0.0652081		0.925526		346	1.69556	0.722024	1.32861	0.661919	346	2.46556	0.783507	0.597057	0.8019		346	1.05442	1.05442	0.925526	0.5
347	0.0747482	-0.351014	0.0351391		-0.042915	347	-0.246614	0.166351		0.256261	0.106936		0.536608		347	1.18781	0.445642	1.08427		347	0.566743	1.46673		1.8041		347	1.41205	1.41205	0.536608	0.44
348	0.242343	-0.15281	0.182611		0.122027	348	0.377523	0.0246162		0.0762058	0.188958		0.698426		348	1.7472	0.703381	1.52269		348	2.38519	1.05832		1.19181		348	1.16662	1.16662	0.698426	0.53
349	-0.130846	-0.335224			-0.221122	349	0.155408	-0.13613			0.0336565		0.306003		349	0.739867	0.462143			349	1.43024	0.73092				349	1.79795	1.79795	0.306003	0.38
350	0.0503594	-0.0817986	-0.0496945		-0.0233213	350	-0.0533433	-0.0613091		-0.114256	-0.0754734		0.327042		350	1.12295	0.828326	0.891878		350	0.884416	0.868342		0.768677		350	0.886845	-1.12759	0.327042	0.1
351	0.0145772	-0.000599381			0.00705519	351	-0.000171167	-0.00322516			-0.00169548		0.378373		351	1.03413	0.998621			351	0.999606	0.992601				351	0.980052	-1.02035	0.378373	0.02
352	-0.117137	-0.318948	-0.178365	-0.449795	-0.247653	352	0.169362	0.0474985	0.116847	0.0965844	0.109772		0.00313889		352	0.763595	0.479791	0.663185	0.354981	352	1.47694	1.11557	1.30872	1.24906		352	2.27733	2.27733	0.00313889	0.12
355	-0.18827			-0.0454646	-0.111024	355		-0.00357698	0.130627		0.0686882		0.206969		355	0.648231			0.900607	355		0.991798	1.35091			355	1.51256	1.51256	0.206969	0.22
356	-0.063419	-0.403163	-0.0975336	-0.404901	-0.212567	356	0.388678	-0.138046	-0.0953665	-0.155048	0.0679598		0.1815		356	0.864134	0.395219	0.798852	0.39364	356	2.44725	0.727702	0.802848	0.699765		356	1.90777	1.90777	0.1815	0.44
357	-0.0454962		-0.233604	0.106232	-0.0359542	357		0.183512	-0.213155	0.164336	0.0789309		0.561887		357	0.900542		0.583978	1.27712	357		1.52585	0.612132	1.45994		357	1.30282	1.30282	0.561887	0.36
358	0.103953		0.17022		0.138349	358		0.110774		0.101875	0.106347		0.454619		358	1.27044		1.47986		358		1.29055		1.26437		358	0.928962	-1.07647	0.454619	0.11
359	0.108966	-0.329059	0.0748104		-0.00849025	359	0.123885	0.0757122		0.0904868	0.0971651		0.362692		359	1.28519	0.46875	1.18798		359	1.3301	1.19045		1.23165		359	1.27543	1.27543	0.362692	0.26
360	-0.00351856	0.0723587	0.0385803	0.077987	0.0475505	360	0.231902	0.0765723	-0.0965816	-0.00675252	0.0685278		0.947815		360	0.991931	1.1813	1.0929	1.1967	360	1.7057	1.19281	0.800605	0.984572		360	1.04949	1.04949	0.947815	0.2
361	0.149585	0.0226797	0.0320889		0.0720639	361	0.0623683	0.0760087		0.0563749	0.0649952		0.941862		361	1.41119	1.05361	1.07669		361	1.15443	1.19127		1.13861		361	0.983856	-1.01641	0.941862	0.12
362	-0.170495	0.0697805	0.00679469	0.0546044	-6.91565e-05	362	0.126259	0.0218071	-0.113695	0.094201	0.0414703		0.604141		362	0.675313	1.1743	1.01577	1.13398	362	1.33739	1.05149	0.769671	1.24223		362	1.10037	1.10037	0.604141	0.17
363	0.111987		0.128493	0.100697	0.113876	363		0.0789761	-0.131325	0.0579919	0.0116187		0.172187		363	1.29416		1.34429	1.26095	363		1.19943	0.739052	1.14286		363	0.79021	-1.26549	0.172187	0.15
364	0.0244577			-0.0134272	0.00592824	364		-0.0978619	0.127209		0.0290938		0.943343		364	1.05793			0.969556	364		0.798249	1.34032			364	1.05479	1.05479	0.943343	0.27
366	-0.0296849	-0.102859	-0.00697242	-0.109688	-0.0599909	366	0.0441231	0.0931599	-0.129522	0.0754636	0.0291898		0.197044		366	0.933932	0.789116	0.984074	0.776806	366	1.10694	1.23925	0.742127	1.18977		366	1.22795	1.22795	0.197044	0.12
367	0.247025	0.00946027	0.258407	-0.0341454	0.140319	367	0.126847	0.0943853	0.106984	0.00318043	0.0853479		0.664075		367	1.76614	1.02202	1.81304	0.924389	367	1.3392	1.24275	1.27933	1.00735		367	0.881108	-1.13493	0.664075	0.25
368	-0.0230846	-0.158295	-0.0819654		-0.0842847	368	0.0493087	0.0211888		0.0343893	0.0351143		0.0372715		368	0.948234	0.694552	0.828008		368	1.12023	1.05		1.0824		368	1.31643	1.31643	0.0372715	0.08
369	-0.115588		-0.143645		-0.12939	369		-0.0440462		-0.00188883	-0.0224562		0.0520072		369	0.766322		0.718382		369		0.903553		0.99566		369	1.27919	1.27919	0.0520072	0.05
371	0.0392138	-0.308683	0.0538555	-0.227002	-0.0821391	371	0.193595	0.0275235	-0.022406	0.0220847	0.0634273		0.161228		371	1.0945	0.491267	1.13202	0.592923	371	1.56169	1.06543	0.949717	1.05217		371	1.39819	1.39819	0.161228	0.22
372	0.0100106		-0.0501016		-0.0190063	372		-0.0398988		-0.116037	-0.0763014		0.354833		372	1.02332		0.891042		372		0.912223		0.765532		372	0.876405	-1.14102	0.354833	0.1
374	-0.0380921	0.103122	-0.142456		-0.0140673	374	0.000178209	-0.155892		-0.228859	-0.117436		0.355639		374	0.916026	1.26801	0.72035		374	1.00041	0.698407		0.590393		374	0.788191	-1.26873	0.355639	0.2
375	-0.375883	-0.0225646	-0.599691		-0.267184	375	-0.140652	0.179148		0.127531	0.0761863		0.117526		375	0.42084	0.94937	0.251367		375	0.72335	1.51059		1.34132		375	2.2048	2.2048	0.117526	0.32
376	-0.0777181	-0.144698	0.0730746		-0.04	376	0.000331957	0.0345148		0.0502449	0.0288602		0.302359		376	0.836146	0.716642	1.18324		376	1.00076	1.08272		1.12265		376	1.17182	1.17182	0.302359	0.14
377	-0.0411617	0.226112	0.00841822		0.0806571	377	0.062139	-0.0387978		-0.104537	-0.0216013		0.39139		377	0.909574	1.68311	1.01957		377	1.15382	0.914539		0.786072		377	0.790208	-1.26549	0.39139	0.26
378	0.268501	0.104814	0.286931		0.227437	378	0.283124	-0.0854601		-0.129899	0.0647165		0.239733		378	1.85567	1.27296	1.93612		378	1.91922	0.821372		0.741482		378	0.687511	-1.45452	0.239733	0.43
379	0.253371	-0.165504	0.131032		0.105785	379	0.23577	0.0282574		-0.0147518	0.0974644		0.948193		379	1.79213	0.683118	1.35217		379	1.72096	1.06723		0.966603		379	0.981022	-1.01934	0.948193	0.4
380	0.0550755		0.0305501		0.0429859	380		0.0830044		0.0611724	0.0722256		0.216492		380	1.13521		1.07288		380		1.21061		1.15126		380	1.06965	1.06965	0.216492	0.04
382	0.203701	-0.0644953	0.454226		0.247678	382	0.0799275	0.0855232		-0.0365956	0.0464827		0.37421		382	1.59846	0.861995	2.84594		382	1.20206	1.21765		0.919188		382	0.629223	-1.58926	0.37421	0.59
384	0.00244456		0.106825		0.0577632	384		0.0332708		0.0250382	0.029174		0.674578		384	1.00564		1.27887		384		1.07962		1.05935		384	0.936291	-1.06804	0.674578	0.14
385	-0.4033		-0.368219	-0.482811	-0.41551	385		0.032911	0.210408	0.128763	0.130032		0.000912814		385	0.395093		0.428333	0.328995	385		1.07873	1.62333	1.34513		385	3.5119	3.5119	0.000912814	0.16
386	-0.0574691	0.0158667	-0.0645631	-0.120466	-0.0539301	386	-0.0370655	-0.00954214	-0.00885118	-0.0752671	-0.0318481		0.482754		386	0.876054	1.03721	0.86186	0.757764	386	0.918194	0.978268	0.979826	0.840878		386	1.05216	1.05216	0.482754	0.07
387	-0.154793	-0.112266	-0.106037	-0.157561	-0.132021	387	-0.188515	-0.114049	-0.15036	-0.0654506	-0.127207		0.920682		387	0.700176	0.772208	0.783363	0.695727	387	0.647866	0.769044	0.707359	0.860101		387	1.01115	1.01115	0.920682	0.05
388	-0.179178	-0.00543871	-0.0283954	0.0165288	-0.0427518	388	-0.142713	-0.0579499	-0.0586657	-0.160962	-0.102517		0.323478		388	0.661945	0.987555	0.936709	1.03879	388	0.719925	0.875085	0.873644	0.690301		388	0.871435	-1.14753	0.323478	0.1
389	0.127387	0.0718782	0.0320412	0.0854669	0.0805292	389	0.00705373	0.0272806	0.00712809	-0.0110755	0.00780896		0.0148065		389	1.34087	1.17999	1.07657	1.21749	389	1.01637	1.06483	1.01655	0.97482		389	0.845824	-1.18228	0.0148065	0.06
390	0.249639	-0.193534	-0.0172597	0.000165477	0.0392795	390	0.103686	0.0478176	0.0190244	-0.132382	0.0178766		0.998412		390	1.7768	0.640421	0.961037	1.00038	390	1.26966	1.11639	1.04478	0.737255		390	0.951913	-1.05052	0.998412	0.27
391	0.0180329		0.0600464		0.0395475	391		0.0201561		-0.0506177	-0.0137907		0.318003		391	1.0424		1.14828		391		1.04751		0.889984		391	0.884427	-1.13068	0.318003	0.09
392	0.0841224	-0.248552	0.160365	-0.313466	-0.0326285	392	0.0238068	0.053164	0.0651104	0.088179	0.0581825		0.293398		392	1.21373	0.564219	1.44666	0.485886	392	1.05635	1.13022	1.16174	1.22512		392	1.23257	1.23257	0.293398	0.24
393	-0.0674292	-0.160958	-0.0510321		-0.0905093	393	-0.0617145	0.0999139		0.0474766	0.0336551		0.106584		393	0.856191	0.690307	0.889135		393	0.867532	1.25868		1.11552		393	1.33096	1.33096	0.106584	0.13
394	0.11521	0.00665282		-0.069958	0.0240003	394	0.231699	-0.0511111	0.120133		0.115337		0.446035		394	1.3038	1.01544		0.85122	394	1.7049	0.888974	1.31866			394	1.23406	1.23406	0.446035	0.27
395	0.0166075	0.116712	0.139376	-0.118752	0.0498436	395	0.102549	-0.0562248	0.15953	-0.123082	0.0356292		0.847364		395	1.03898	1.30831	1.3784	0.760761	395	1.26634	0.878568	1.44388	0.753214		395	0.9678	-1.03327	0.847364	0.21
396	0.124786	-0.182628	0.123647	-0.201379	-0.00569368	396	0.146765	0.11076	0.197975	0.0238269	0.12438		0.16943		396	1.33286	0.656708	1.32937	0.628958	396	1.40205	1.29051	1.57752	1.0564		396	1.34919	1.34919	0.16943	0.23
397	0.0943883	0.137897	0.13839	-0.13449	0.0723826	397	0.0871857	-0.0514987	0.0213828	-0.0925386	-0.00337189		0.408689		397	1.24276	1.37372	1.37528	0.733686	397	1.22232	0.888181	1.05047	0.808093		397	0.839935	-1.19057	0.408689	0.18
398	0.197823	-0.192994	0.261018		0.129492	398	0.1878	0.0554573		-0.0389599	0.078142		0.902012		398	1.57697	0.641218	1.82397		398	1.54099	1.13621		0.914198		398	0.888485	-1.12551	0.902012	0.4
399	-0.181276	0.10766			-0.0132098	399	0.0438105	-0.0645437			-0.00699612		0.879702		399	0.658755	1.28133			399	1.10614	0.861899				399	1.01441	1.01441	0.879702	0.33
400	-0.26152			-0.0368555	-0.134819	400		-0.027723	-0.0898105		-0.0576582		0.519013		400	0.547621			0.918638	400		0.93816	0.813185			400	1.19443	1.19443	0.519013	0.2
401	0.00969468		-0.158324		-0.0662396	401		0.0659246		0.0293588	0.0480265		0.291825		401	1.02257		0.694506		401		1.16392		1.06994		401	1.30097	1.30097	0.291825	0.17
402	0.0386962		-0.0495064	0.174942	0.0646443	402		0.0335278	-0.0257817	0.0256175	0.0119062		0.555733		402	1.09319		0.892264	1.49604	402		1.08026	0.942363	1.06076		402	0.885649	-1.12911	0.555733	0.18
403	-0.164674		0.0580021	-0.0290665	-0.0358077	403		0.135196	-0.104123	0.0657601	0.0434285		0.465414		403	0.684425		1.14288	0.935262	403		1.3652	0.786824	1.16348		403	1.20015	1.20015	0.465414	0.22
404	0.131388	0.294204	0.110384	-0.0644546	0.13621	404	0.0636691	-0.0329457	-0.167988	-0.0569522	-0.0408201		0.105666		404	1.35328	1.96881	1.28939	0.862076	404	1.15789	0.926946	0.679223	0.877097		404	0.665228	-1.50324	0.105666	0.25
405	0.0837858	0.0251771	-0.00740882	0.12016	0.0582649	405	-0.211894	-0.00276742	-0.301795	-0.0897098	-0.136669		0.0281081		405	1.21279	1.05969	0.983085	1.31874	405	0.613912	0.993648	0.499121	0.813374		405	0.63836	-1.56651	0.0281081	0.13
406	0.232286	-0.106919			0.0949917	406	0.305226	-0.0499096			0.16299		0.816086		406	1.70721	0.781774			406	2.01942	0.891437				406	1.1695	1.1695	0.816086	0.73
407	-0.0711116	-0.0745373	-0.12334	0.214162	0.00875403	407	-0.208596	-0.0554242	0.0258761	-0.106921	-0.0780609		0.456677		407	0.848962	0.842292	0.752765	1.63743	407	0.618591	0.880189	1.06139	0.781771		407	0.818814	-1.22128	0.456677	0.23
408	0.0994782	-0.136233	-0.103185	-0.0365917	-0.034342	408	0.180602	-0.0885697	-0.0951686	-0.0914878	-0.00607488		0.819275		408	1.25741	0.730747	0.788524	0.919196	408	1.51566	0.815512	0.803214	0.810051		408	1.06725	1.06725	0.819275	0.21
409	0.174098	0.110501		0.225466	0.172552	409	-0.15764	-0.127019	-0.40058		-0.2124		0.0126665		409	1.49313	1.28974		1.68061	409	0.695601	0.746416	0.397576			409	0.412144	-2.42634	0.0126665	0.16
410	-0.00610128		-0.0338907		-0.0197737	410		0.150517		0.079978	0.116678		0.0703719		410	0.98605		0.924931		410		1.41422		1.2022		410	1.36915	1.36915	0.0703719	0.11
412	0.189251	-0.086334	-0.00235475	0.0533845	0.0503081	412	0.184996	-0.0353685	-0.0341106	-0.0304376	0.032381		0.835842		412	1.54615	0.819721	0.994593	1.1308	412	1.53107	0.921789	0.924463	0.932314		412	0.959562	-1.04214	0.835842	0.22
413	0.0699979	-0.364832	0.148833	-0.318669	-0.0585601	413	-0.0772279	-0.00133376	0.0385923	0.0239995	-0.00176577		0.434812		413	1.17489	0.431686	1.40875	0.480099	413	0.83709	0.996934	1.09293	1.05682		413	1.13971	1.13971	0.434812	0.25
414	0.045588	0.00390561	-0.0557427	-0.0406318	-0.00988994	414	0.0276705	-0.161357	-0.146616	-0.125155	-0.0943973		0.118889		414	1.11068	1.00903	0.879543	0.910685	414	1.06579	0.689672	0.713483	0.749626		414	0.823176	-1.21481	0.118889	0.1
415	0.0379714	0.0601162	-0.0926419	-0.072052	-0.0115686	415	0.152978	-0.105406	0.0210516	-0.159694	-0.00560081		0.941282		415	1.09137	1.14846	0.807901	0.847126	415	1.42226	0.784502	1.04967	0.692319		415	1.01384	1.01384	0.941282	0.18
416	-0.262722		-0.140986		-0.197602	416		0.129471		0.0799028	0.105394		0.0430205		416	0.546107		0.722794		416		1.34732		1.202		416	2.00908	2.00908	0.0430205	0.11
417	-0.230839		-0.0843529		-0.151449	417		0.0348148		0.0593202	0.0472403		0.110297		417	0.587708		0.823469		417		1.08346		1.14636		417	1.58012	1.58012	0.110297	0.12
418	0.0258581	-0.36412		-0.289399	-0.174506	418	-0.196228	0.0512715	0.124106		0.0131954		0.258995		418	1.06135	0.432394		0.513571	418	0.636461	1.12531	1.33078			418	1.54064	1.54064	0.258995	0.29
419	-0.200666	-0.0861409	-0.115332		-0.131385	419	-0.217378	-0.0123238		-0.0847415	-0.0967357		0.69433		419	0.62999	0.820085	0.766776		419	0.606209	0.972022		0.822732		419	1.08305	1.08305	0.69433	0.12
420	-0.0744297	-0.151432	-0.0349197	-0.270498	-0.123887	420	-0.115985	0.0398097	0.0570908	-0.0435856	-0.0102586		0.123975		420	0.842501	0.705615	0.922742	0.536416	420	0.765624	1.096	1.14049	0.904512		420	1.29906	1.29906	0.123975	0.12
422	0.0543892		-0.0935901	-0.102175	-0.0409722	422		-0.0857613	0.112269	-0.0689853	-0.0045212		0.705708		422	1.13342		0.806139	0.79036	422		0.820803	1.295	0.853129		422	1.08755	1.08755	0.705708	0.19
423	0.0217468	-0.235082	0.0564225		-0.0343159	423	0.0997108	0.0608383		0.0519216	0.0713239		0.256533		423	1.05135	0.581994	1.13873		423	1.25809	1.15037		1.12699		423	1.27538	1.27538	0.256533	0.18
424	-0.120631	-0.027946	0.028111	-0.101645	-0.0514222	424	-0.0464325	-0.0976572	-0.0848034	-0.136232	-0.0900978		0.394429		424	0.757476	0.937679	1.06687	0.791325	424	0.898602	0.798625	0.822615	0.730748		424	0.914796	-1.09314	0.394429	0.08
426	0.181172	-0.101795	0.241443	-0.142488	0.0766936	426	0.0822512	-0.0236298	0.0285033	-0.0852222	0.00488124		0.685635		426	1.51765	0.791053	1.74358	0.720298	426	1.20851	0.947044	1.06783	0.821822		426	0.847593	-1.17981	0.685635	0.27
428	-0.00481086	0.106747	0.0446165	-0.0818369	0.0216099	428	-0.0296549	-0.226146	-0.0790872	-0.217303	-0.129609		0.0511434		428	0.988984	1.27864	1.1082	0.828253	428	0.933996	0.594092	0.833514	0.606313		428	0.705962	-1.41651	0.0511434	0.13
429	-0.0629954	-0.254784	-0.0704	-0.350917	-0.16793	429	0.0336333	0.0986963	0.227551	0.0791381	0.115964		0.01162		429	0.864977	0.55618	0.850355	0.445741	429	1.08052	1.25515	1.68869	1.19988		429	1.92262	1.92262	0.01162	0.17
430	-0.0456555		0.0545747	-0.284389	-0.0699612	430		0.160026	0.19415	0.0347264	0.134863		0.118228		430	0.900211		1.1339	0.519531	430		1.44553	1.56369	1.08324		430	1.6026	1.6026	0.118228	0.23
431	0.191603	0.279908		0.0831678	0.192258	431	-0.0397557	0.107235	-0.187329		-0.0234611		0.0928964		431	1.55454	1.90506		1.21107	431	0.912524	1.28007	0.649638			431	0.608529	-1.64331	0.0928964	0.27
432	-0.0941093		-0.150746		-0.121505	432		0.152382		0.146257	0.14933		0.0108085		432	0.805176		0.706731		432		1.42031		1.40042		432	1.86567	1.86567	0.0108085	0.05
433	-0.0384894	-0.279474	0.00308457		-0.0883525	433	-0.0981395	0.162764		0.120404	0.0757767		0.235813		433	0.915189	0.525443	1.00713		433	0.797738	1.45467		1.31948		433	1.45925	1.45925	0.235813	0.25
434	0.269738	0.0239351	0.154443	0.0853099	0.143151	434	-0.103514	0.116649	0.278959	-0.0887676	0.0802739		0.462941		434	1.86096	1.05666	1.42706	1.21705	434	0.787927	1.30812	1.9009	0.81514		434	0.865214	-1.15578	0.462941	0.31
435	0.0353159	-0.350401	0.00842732	-0.279224	-0.114027	435	0.101109	0.0298931	0.00881663	-0.0276115	0.0306309		0.138205		435	1.08472	0.446272	1.01959	0.525746	435	1.26214	1.07126	1.02051	0.938401		435	1.39527	1.39527	0.138205	0.18
436	-0.0577865	0.0866507	0.00454307	-0.216657	-0.0322225	436	0.00929219	-0.149786	0.122601	-0.150376	-0.0264759		0.968988		436	0.875414	1.22082	1.01052	0.607215	436	1.02163	0.708295	1.32618	0.707334		436	1.01332	1.01332	0.968988	0.2
438	-0.252398	-0.117058	-0.175683		-0.178209	438	-0.208445	0.07901		0.0876771	0.0060435		0.184912		438	0.559245	0.763734	0.667293		438	0.618806	1.19953		1.22371		438	1.52845	1.52845	0.184912	0.21
439	-0.0883014	0.0334793	-0.178199		-0.0689504	439	-0.133576	-0.03231		-0.0467958	-0.0686463		0.926462		439	0.816016	1.08014	0.663439		439	0.735231	0.928304		0.897851		439	1.0007	1.0007	0.926462	0.14
440	0.0815542	-0.0475068		-0.118196	-0.0200434	440	0.353111	0.0135348	-0.13701		0.126663		0.540021		440	1.20657	0.896382		0.761735	440	2.25482	1.03166	0.72944			440	1.40187	1.40187	0.540021	0.48
441	-0.0178974		0.0888166	0.0919935	0.0572193	441		0.0052507	0.221621	0.0713486	0.109073		0.572634		441	0.959627		1.22692	1.23593	441		1.01216	1.66579	1.17855		441	1.12682	1.12682	0.572634	0.22
442	0.0824093		-0.009411		0.0389213	442		0.0724558		0.114352	0.0939091		0.376562		442	1.20895		0.978563		442		1.18156		1.30122		442	1.13498	1.13498	0.376562	0.13
443	0.305903		0.0988314	0.129793	0.188125	443		-0.0412076	-0.101065	-0.0521827	-0.0640489		0.0222863		443	2.02257		1.25554	1.34832	443		0.909478	0.792383	0.886783		443	0.559534	-1.7872	0.0222863	0.24
444	0.0339238	0.0846474	-0.0231814	-0.0827095	0.00764714	444	0.198386	-0.196824	-0.227186	-0.22994	-0.0710667		0.329942		444	1.08124	1.2152	0.948023	0.826591	444	1.57901	0.635588	0.592672	0.588926		444	0.834231	-1.19871	0.329942	0.26
445	-0.104988	-0.181055	-0.236886	-0.246863	-0.188702	445	0.117087	0.0131811	-0.022207	0.0320565	0.038125		0.00206971		445	0.785257	0.659091	0.579581	0.566418	445	1.30945	1.03082	0.950152	1.07661		445	1.68588	1.68588	0.00206971	0.09
446	-0.157782	0.241688	-0.0486645	-0.299782	-0.0182522	446	-0.037617	0.000717118	0.0927808	0.0165827	0.0207521		0.501985		446	0.695373	1.74457	0.893996	0.501439	446	0.917029	1.00165	1.23817	1.03892		446	1.09397	1.09397	0.501985	0.28
447	-0.0107033	0.0244601	-0.00182491	-0.0185837	-0.00135793	447	0.115402	-0.0494223	-0.108389	-0.108662	-0.0274977		0.526722		447	0.975656	1.05794	0.995807	0.958112	447	1.30437	0.892437	0.779133	0.778643		447	0.941586	-1.06204	0.526722	0.13
448	0.09923	-0.129711			-0.000325864	448	-0.0811187	0.118063			0.0297923		0.844793		448	1.2567	0.741805			448	0.829624	1.31239				448	1.07181	1.07181	0.844793	0.35
449	-0.12415	-0.273273	-0.0600876		-0.143643	449	0.00823101	0.0254094		-0.128275	-0.0263108		0.203702		449	0.751363	0.533	0.870788		449	1.01913	1.06025		0.744261		449	1.31019	1.31019	0.203702	0.14
450	0.0947955	-0.0856119	-0.00381555	0.0137494	0.0094968	450	-0.621538	0.0680363	-0.0762662	0.0393401	-0.0780027		0.391943		450	1.24393	0.821085	0.991253	1.03217	450	0.239035	1.1696	0.838946	1.09481		450	0.817524	-1.22321	0.391943	0.23
451	-0.130386	-0.0564994	-0.284658		-0.147139	451	-0.121587	0.0592534		-0.000988381	-0.0147652		0.187515		451	0.740652	0.878012	0.519209		451	0.755811	1.14618		0.997727		451	1.35636	1.35636	0.187515	0.15
452	-0.0519192	0.0312286	-0.148004	0.00394979	-0.0359504	452	0.0194818	-0.0699083	-0.138916	-0.115631	-0.0719		0.531591		452	0.887321	1.07455	0.711207	1.00914	452	1.04588	0.851318	0.726246	0.766247		452	0.920556	-1.0863	0.531591	0.11
453	-0.0277167	-0.33996	-0.405482	-0.267703	-0.235021	453	-0.0594137	0.120545	0.087306	0.0226728	0.0480828		0.0161713		453	0.938174	0.457131	0.393114	0.53988	453	0.87214	1.31991	1.22266	1.05359		453	1.91913	1.91913	0.0161713	0.16
454	-0.120116	0.0332685	-0.0267723	0.0812267	-0.00175473	454	-0.386474	0.066464	0.124604	0.0856838	0.0135198		0.884788		454	0.758375	1.07961	0.940216	1.20567	454	0.410701	1.16537	1.33231	1.2181		454	1.0358	1.0358	0.884788	0.23
456	0.105873	-0.0286419		-0.160055	-0.0141269	456	-0.0157812	0.0427356	-0.00232892		0.00893684		0.672953		456	1.27606	0.936177		0.691743	456	0.964315	1.10341	0.994652			456	1.05454	1.05454	0.672953	0.17
457	-0.131782	-0.196256	-0.413677		-0.231495	457	-0.117384	0.0625148		0.069178	0.0129298		0.0741824		457	0.738274	0.63642	0.385766		457	0.763161	1.15482		1.17268		457	1.7556	1.7556	0.0741824	0.17
458	0.40379	-0.148686	0.307435	-0.113522	0.179242	458	0.382746	0.0391978	0.18412	0.00475919	0.179516		0.815636		458	2.5339	0.710091	2.02971	0.769977	458	2.41405	1.09445	1.52799	1.01102		458	1.00063	1.00063	0.815636	0.56
459	-0.111195		0.134386		0.0287277	459		0.0657238		0.1949	0.135097		0.482332		459	0.774114		1.36266		459		1.16339		1.56639		459	1.27752	1.27752	0.482332	0.36
460	0.0934011	-0.311801	-0.415088	-0.25027	-0.174866	460	0.0503961	0.0440531	0.162958	0.0564388	0.0813381		0.0389269		460	1.23994	0.487752	0.384514	0.561992	460	1.12304	1.10676	1.45532	1.13878		460	1.80387	1.80387	0.0389269	0.21
461	-0.352283	-0.308336	-0.547809		-0.391023	461	-0.215952	0.0278272		0.0748314	-0.0203887		0.0349392		461	0.444341	0.491659	0.283264		461	0.608202	1.06617		1.18804		461	2.34766	2.34766	0.0349392	0.19
462	0.0679033		-0.134102	0.0690385	0.010848	462		0.0558777	-0.233284	0.0997895	-0.0029005		0.839858		462	1.16924		0.734341	1.1723	462		1.13731	0.584408	1.25832		462	0.968839	-1.03216	0.839858	0.25
463	0.0843571	0.0427152		-0.014961	0.039266	463	0.0875624	0.141642	0.0937402		0.108329		0.103793		463	1.21439	1.10335		0.966138	463	1.22338	1.38561	1.24091			463	1.17237	1.17237	0.103793	0.09
464	0.0623266	0.111742	-0.15906	0.10941	0.0441064	464	-0.0601147	-0.0560519	-0.270661	-0.00586013	-0.0871852		0.188762		464	1.15432	1.29343	0.69333	1.2865	464	0.870734	0.878917	0.536215	0.986597		464	0.739109	-1.35298	0.188762	0.17
465	0.0449572	-0.280797	0.0128844	-0.29946	-0.101709	465	0.0693371	-0.0482698	-0.0839899	-0.0615849	-0.026888		0.351825		465	1.10907	0.523845	1.03011	0.50181	465	1.17311	0.894809	0.824157	0.867791		465	1.18801	1.18801	0.351825	0.18
466	0.248394		0.10117		0.180991	466		-0.137584		-0.123877	-0.130676		0.05387		466	1.77171		1.26232		466		0.728478		0.751835		466	0.487902	-2.04959	0.05387	0.25
467	0.0614062	-0.0583853	-0.0205997		-0.00293999	467	0.12571	0.00633818		-0.0802352	0.0255403		0.755606		467	1.15188	0.874208	0.953675		467	1.3357	1.0147		0.831314		467	1.06778	1.06778	0.755606	0.17
468	0.202426	0.0711767			0.14174	468	-0.0379677	0.0749895			0.022173		0.305201		468	1.59377	1.17809			468	0.916289	1.18847				468	0.759333	-1.31694	0.305201	0.25
470	0.113472	0.121029			0.117267	470	0.231091	-0.0268156			0.121008		0.917451		470	1.29859	1.32138			470	1.70252	0.940122				470	1.00865	1.00865	0.917451	0.38
471	-0.352596	-0.312653	-0.426507		-0.361393	471	-0.370069	0.171439		0.203189	0.0678271		0.125285		471	0.444021	0.486796	0.374536		471	0.426511	1.48402		1.59657		471	2.68671	2.68671	0.125285	0.37
472	0.0217251			-0.135533	-0.0498247	472		-0.0871561	-0.108237		-0.0975686		0.658294		472	1.0513			0.731925	472		0.818171	0.779405			472	0.895893	-1.1162	0.658294	0.16
473	0.101995	-0.191622	-0.0767849	-0.0576381	-0.0431565	473	-0.189797	-0.116764	-0.15639	-0.137683	-0.149335		0.181881		473	1.26472	0.643247	0.837944	0.875713	473	0.645956	0.764251	0.697606	0.728311		473	0.783108	-1.27696	0.181881	0.13
474	-0.351378	-0.0204733	-0.443782		-0.231818	474	-0.188517	0.0745905		0.0341433	-0.0121795		0.182634		474	0.445268	0.953952	0.35993		474	0.647863	1.18738		1.08179		474	1.65821	1.65821	0.182634	0.25
476	-0.239117	0.0107446	-0.308386	0.110732	-0.0726699	476	-0.228123	-0.251207	-0.131413	-0.274669	-0.21782		0.314076		476	0.576612	1.02505	0.491602	1.29042	476	0.591394	0.560781	0.738903	0.531289		476	0.715896	-1.39685	0.314076	0.19
477	-0.000892003	-0.162367	-0.0543327	-0.0249974	-0.0564449	477	-0.179504	-0.0469759	-0.108305	-0.110135	-0.108711		0.301456		477	0.997948	0.688071	0.882404	0.944067	477	0.661449	0.897479	0.779282	0.776005		477	0.886612	-1.12789	0.301456	0.08
478	-0.0503156	0.108712	-0.0265914		0.0164268	478	-0.0135556	-0.147564		-0.174705	-0.106054		0.156023		478	0.890603	1.28443	0.940608		478	0.969269	0.711928		0.668798		478	0.754256	-1.32581	0.156023	0.16
479	-0.110008	0.090002	-0.291208	-0.000797115	-0.0559973	479	0.256972	-0.142158	0.111824	-0.0695208	0.0675964		0.372848		479	0.776234	1.23027	0.511437	0.998166	479	1.80706	0.720846	1.29367	0.852078		479	1.32921	1.32921	0.372848	0.29
480	0.0893908	-0.0694322	-0.080163		-0.012893	480	-0.128719	-0.0255609		0.0590196	-0.0250422		0.886939		480	1.22854	0.852252	0.831452		480	0.7435	0.942842		1.14556		480	0.972413	-1.02837	0.886939	0.17
481	0.224168	-0.517409	-0.0376008	-0.408271	-0.0852534	481	0.361624	-0.192902	-0.294471	-0.333702	-0.00964145		0.776119		481	1.67559	0.303803	0.917063	0.390597	481	2.29945	0.641354	0.507608	0.463765		481	1.19018	1.19018	0.776119	0.54
482	-0.330303		-0.488862		-0.402386	482		-0.141365		-0.162374	-0.151743		0.0842982		482	0.467409		0.324443		482		0.722162		0.68806		482	1.78092	1.78092	0.0842982	0.07
483	-0.286682		-0.439937		-0.356584	483		-0.0791583		-0.110035	-0.0943222		0.0751992		483	0.516794		0.36313		483		0.833377		0.776185		483	1.8292	1.8292	0.0751992	0.08
484	0.081547	-0.0555952	0.0410196		0.0260499	484	0.0475188	0.04422		-0.0127845	0.0271868		0.933747		484	1.20655	0.879842	1.09906		484	1.11563	1.10718		0.970992		484	1.00262	1.00262	0.933747	0.11
485	0.0828717	-0.240579	-0.2627	-0.207152	-0.131988	485	0.248775	-0.0747681	-0.0749326	-0.12683	0.0215388		0.250996		485	1.21024	0.574674	0.546135	0.620651	485	1.77327	0.841845	0.841526	0.746742		485	1.42405	1.42405	0.250996	0.29
486	-0.0326408		-0.233138		-0.121421	486		-0.0533349		-0.243467	-0.138078		0.920859		486	0.927597		0.584604		486		0.884433		0.570864		486	0.962371	-1.0391	0.920859	0.23
487	-0.0190286	0.131067			0.0624712	487	0.201637	-0.106823			0.0742359		0.964519		487	0.957131	1.35228			487	1.59088	0.781946				487	1.02746	1.02746	0.964519	0.45
488	-0.0877079	-0.00899466		-0.0678377	-0.0535444	488	-0.112757	-0.00803978	-0.0768105		-0.0636728		0.79023		488	0.817132	0.979502		0.855386	488	0.771334	0.981658	0.837895			488	0.976948	-1.0236	0.79023	0.08
490	0.24152	0.207565	0.191163	0.100578	0.18824	490	0.00851	-0.0345149	-0.279389	-0.238121	-0.118206		0.00624719		490	1.74389	1.61274	1.55297	1.2606	490	1.01979	0.923602	0.525546	0.577935		490	0.493804	-2.0251	0.00624719	0.16
491	-0.315874	0.0315451	-0.173807		-0.129066	491	-0.263564	0.0090657		-0.092377	-0.101542		0.787131		491	0.483198	1.07534	0.670182		491	0.545049	1.02109		0.808394		491	1.06543	1.06543	0.787131	0.22
492	-0.164201	0.0320548		-0.0559224	-0.0553608	492	-0.0555188	-0.0575799	-0.0432994		-0.0520869		0.86191		492	0.685171	1.0766		0.87918	492	0.879997	0.875831	0.905108			492	1.00757	1.00757	0.86191	0.11
493	-0.240917	-0.0120034		0.017509	-0.0641393	493	-0.268553	-0.11841	0.0132144		-0.109564		0.709655		493	0.574226	0.97274		1.04114	493	0.538824	0.76136	1.03089			493	0.900689	-1.11026	0.709655	0.2
494	-0.224324	0.055757		0.0207799	-0.0326719	494	-0.18466	-0.147484	0.0874105		-0.064047		0.805042		494	0.59659	1.13699		1.04901	494	0.653642	0.712058	1.22296			494	0.930304	-1.07492	0.805042	0.25
495	-0.197811	0.0478906	-0.128724		-0.0801864	495	-0.359191	-0.0874833		-0.110401	-0.169536		0.460059		495	0.634146	1.11658	0.743492		495	0.43733	0.817555		0.775531		495	0.814048	-1.22843	0.460059	0.19
497	-0.342108	-0.00111495			-0.13897	497	-0.268041	0.00351175			-0.111377		0.873376		497	0.454875	0.997436			497	0.53946	1.00812				497	1.0656	1.0656	0.873376	0.36
498	-0.164618	0.237238		0.341545	0.186283	498	-0.152665	-0.0737825	-0.143716		-0.121931		0.169713		498	0.684514	1.72678		2.19556	498	0.703615	0.843757	0.718263			498	0.491797	-2.03336	0.169713	0.45
499	-0.0947176	0.0228545	0.0369477		-0.00775857	499	0.0227772	-0.0689754		-0.107892	-0.0478507		0.523834		499	0.804049	1.05403	1.0888		499	1.05385	0.853148		0.780023		499	0.911817	-1.09671	0.523834	0.12
501	0.290352	0.0543863			0.188202	501	-0.0385417	-0.073999			-0.0559086		0.195373		501	1.95142	1.13341			501	0.915078	0.843337				501	0.57002	-1.75433	0.195373	0.41
503	0.204689	0.0539945	0.101249		0.124617	503	-0.0975543	-0.105416		-0.224166	-0.138644		0.0122714		503	1.6021	1.13239	1.26255		503	0.798814	0.784484		0.596807		503	0.545431	-1.83341	0.0122714	0.15
505	0.33748		0.191473		0.270584	505		0.0395919		-0.105578	-0.0269556		0.101806		505	2.1751		1.55408		505		1.09545		0.784191		505	0.504035	-1.98399	0.101806	0.35
506	-0.130135		-0.0317492		-0.0781618	506		-0.00770797		-0.0733668	-0.0392977		0.565012		506	0.74108		0.929503		506		0.982408		0.844565		506	1.09361	1.09361	0.565012	0.12
507	0.101446		-0.109595		0.00862052	507		-0.0591112		-0.0769276	-0.0679281		0.607314		507	1.26312		0.776971		507		0.872748		0.837669		507	0.8384	-1.19275	0.607314	0.24
508	-0.285156	-0.12935			-0.200303	508	-0.107448	0.0322221			-0.0320222		0.246375		508	0.518613	0.742421			508	0.780822	1.07702				508	1.47327	1.47327	0.246375	0.19
509	0.182842	0.07682		0.215823	0.162435	509	0.0538548	-0.18325	-0.0334844		-0.0435775		0.0582519		509	1.5235	1.19349		1.6437	509	1.13202	0.655768	0.925797			509	0.622283	-1.60699	0.0582519	0.19
510	0.490374			0.148829	0.352346	510		-0.0200374	-0.239322		-0.115984		0.157269		510	3.09296			1.40874	510		0.95491	0.57634			510	0.34015	-2.93988	0.157269	0.86
511	0.12392	0.0387014	0.194433		0.123647	511	-0.0673767	0.0612378		-0.0720864	-0.0215479		0.0817566		511	1.33021	1.0932	1.56471		511	0.856295	1.15143		0.847059		511	0.715822	-1.397	0.0817566	0.17
512	0.0709312			0.138455	0.106004	512		0.0273831	-0.252386		-0.0903525		0.270274		512	1.17742			1.37548	512		1.06508	0.55926			512	0.636273	-1.57165	0.270274	0.27
513	0.105638			0.203788	0.15748	513		0.0175865	-0.131543		-0.0506084		0.141123		513	1.27538			1.59878	513		1.04133	0.738681			513	0.619315	-1.61469	0.141123	0.22
514	0.325822		0.312198		0.319063	514		0.0652774		-0.0795271	-0.00111739		0.0462952		514	2.11749		2.0521		514		1.16219		0.83267		514	0.478431	-2.09017	0.0462952	0.17
516	0.234005	0.237388		0.272803	0.248423	516	0.0105056	-0.0346065	-0.322338		-0.0925971		0.0257486		516	1.71398	1.72738		1.87415	516	1.02448	0.923408	0.47606			516	0.456016	-2.19291	0.0257486	0.18
517	0.12093	0.245586	0.130609	0.245051	0.189657	517	-0.0504428	0.0264989	-0.194748	0.00185552	-0.0462192		0.00736547		517	1.32108	1.7603	1.35086	1.75813	517	0.890343	1.06292	0.638634	1.00428		517	0.580931	-1.72138	0.00736547	0.15
519	-0.235499	0.132817		-0.0829533	-0.0353788	519	-0.155255	0.0241381	-0.0968271		-0.069435		0.911517		519	0.581434	1.35774		0.826127	519	0.699432	1.05715	0.800153			519	0.924578	-1.08157	0.911517	0.25
520	0.3271	0.238872	0.156892	0.194321	0.23404	520	-0.0918517	0.153902	0.0667257	-0.00781478	0.0397015		0.0207995		520	2.12373	1.73329	1.43513	1.5643	520	0.809372	1.42529	1.16607	0.982167		520	0.639236	-1.56437	0.0207995	0.2
521	0.152428	0.130096	0.11507	0.11722	0.12896	521	0.159947	-0.0984209	-0.164889	-0.187167	-0.0486076		0.0459637		521	1.42046	1.34926	1.30338	1.30984	521	1.44526	0.797222	0.684086	0.649879		521	0.664405	-1.50511	0.0459637	0.19
522	0.546601	0.111304			0.381349	522	-0.173644	0.0829167			-0.0266873		0.27663		522	3.52047	1.29212			522	0.670434	1.21037				522	0.390808	-2.5588	0.27663	1.15
523	-0.29321	0.180542	-0.282031	0.433087	0.11873	523	-0.281995	-0.0467574	-0.362895	-0.130465	-0.188012		0.307538		523	0.509085	1.51545	0.522359	2.71073	523	0.522402	0.89793	0.433616	0.740517		523	0.493467	-2.02648	0.307538	0.53
524	-0.132663	-0.0307668	-0.103734		-0.0869079	524	0.00182832	0.00180032		-0.060089	-0.0178558		0.127982		524	0.736778	0.931608	0.787529		524	1.00422	1.00415		0.870785		524	1.17234	1.17234	0.127982	0.07
525	0.0894011	0.193669		0.123761	0.137802	525	-0.112803	0.124222	0.244756		0.10939		0.670091		525	1.22857	1.56196		1.32972	525	0.771252	1.33113	1.75694			525	0.936672	-1.06761	0.670091	0.3
526	-0.164222	0.0555316	-0.354003		-0.122221	526	-0.0544885	0.0829163		-0.0311654	0.00334639		0.289611		526	0.685138	1.1364	0.442586		526	0.882087	1.21036		0.930753		526	1.33526	1.33526	0.289611	0.23
527	0.474792	0.0597039	0.159695		0.269182	527	0.00192545	0.0454525		-0.0595605	-0.00194133		0.141378		527	2.98395	1.14737	1.44442		527	1.00444	1.11033		0.871845		527	0.535645	-1.86691	0.141378	0.57
528	-0.482629		-0.311629		-0.388767	528		0.198316		0.297944	0.250981		0.022719		528	0.329133		0.487945		528		1.57876		1.98584		528	4.36262	4.36262	0.022719	0.22
529	0.145048	-0.0636749	0.0680107	0.0667218	0.0602953	529	-0.000176372	0.0271816	-0.150655	-0.0814603	-0.0457536		0.125565		529	1.39652	0.863625	1.16953	1.16606	529	0.999594	1.06459	0.706879	0.828972		529	0.783341	-1.27658	0.125565	0.14
530	0.14813	0.158677	-0.187717	0.149829	0.0888933	530	0.00251569	0.00822552	0.0142656	-0.034383	-0.00193626		0.447968		530	1.40647	1.44104	0.649058	1.41198	530	1.00581	1.01912	1.03339	0.923883		530	0.811279	-1.23262	0.447968	0.19
531	-0.338473	0.268676		-0.207369	-0.00944509	531	-0.457188	-0.166167	-0.0518275		-0.194143		0.579689		531	0.458698	1.85642		0.620341	531	0.348989	0.682077	0.887509			531	0.653586	-1.53002	0.579689	0.47
532	-0.160883	-0.0344951	-0.154414	0.0620905	-0.0619119	532	-0.0266913	-0.0386016	-0.154419	-0.0656204	-0.0685565		0.99252		532	0.690426	0.923645	0.700787	1.15369	532	0.940392	0.914952	0.700778	0.859765		532	0.984817	-1.01542	0.99252	0.12
533	-0.100634	0.0165891			-0.0380795	533	-0.0167996	0.0417671			0.0134702		0.492973		533	0.793169	1.03894			533	0.962056	1.10095				533	1.12603	1.12603	0.492973	0.14
534	-0.254632	-0.0308559	-0.218082		-0.156348	534	-0.188736	-0.0328595		0.00378404	-0.0649268		0.354463		534	0.556375	0.931417	0.605226		534	0.647536	0.92713		1.00875		534	1.2343	1.2343	0.354463	0.16
535	-0.0375496	-0.103814	-0.00147438	-0.160142	-0.0715055	535	-0.0496334	-0.0390664	-0.0405897	0.00289795	-0.031115		0.279284		535	0.917171	0.787383	0.996611	0.691605	535	0.892004	0.913973	0.910773	1.0067		535	1.09746	1.09746	0.279284	0.07
536	-0.106861	0.137168	-0.116399	0.0775351	0.0121667	536	-0.102879	-0.11833	-0.106426	-0.210657	-0.132399		0.104551		536	0.781877	1.37141	0.764893	1.19546	536	0.78908	0.761499	0.782662	0.615663		536	0.716859	-1.39497	0.104551	0.16
537	-0.122884	-0.0121631	-0.104327	0.0605871	-0.0383301	537	-0.366061	-0.0536865	-0.200972	-0.0408497	-0.146612		0.215801		537	0.753556	0.972382	0.786453	1.14971	537	0.430466	0.883718	0.629546	0.910228		537	0.779323	-1.28316	0.215801	0.15
538	-0.42915	-0.283043	-0.326521	-0.275271	-0.324346	538	-0.290501	0.151965	0.0793551	0.196614	0.0704332		0.0206967		538	0.372263	0.521143	0.471498	0.530553	538	0.51227	1.41894	1.20048	1.57259		538	2.48187	2.48187	0.0206967	0.24
539	0.242579	-0.209727	0.100254	-0.117782	0.040133	539	0.328292	-0.0502071	0.0527793	-0.0771552	0.0957664		0.681651		539	1.74815	0.616983	1.25966	0.762462	539	2.12957	0.890826	1.12922	0.83723		539	1.13667	1.13667	0.681651	0.4
540	-0.0629714	0.0623606	-0.149734		-0.0413063	540	-0.229039	-0.051032		-0.115634	-0.125803		0.367638		540	0.865025	1.15441	0.708379		540	0.590148	0.889136		0.766242		540	0.823196	-1.21478	0.367638	0.16
541	-0.00110676	-0.157367	0.0563411	-0.0373667	-0.0280784	541	-0.12593	-0.0644248	-0.190478	-0.0645358	-0.108284		0.208466		541	0.997455	0.696038	1.13852	0.917557	541	0.74829	0.862135	0.644944	0.861915		541	0.831371	-1.20283	0.208466	0.11
542	-0.216811	-0.144452	-0.323537		-0.222139	542	-0.117591	0.0278993		0.0692287	0.000283424		0.0450471		542	0.607	0.717048	0.474748		542	0.762797	1.06635		1.17281		542	1.66887	1.66887	0.0450471	0.14
543	-0.0476621			0.0489839	0.00334373	543		0.0669652	0.0453856		0.0563094		0.378743		543	0.896062			1.1194	543		1.16672	1.11016			543	1.12971	1.12971	0.378743	0.12
546	0.0244938	-0.00772376	-0.076124	-0.0720844	-0.0307384	546	0.195031	-0.244169	-0.336815	-0.223611	-0.0976124		0.361176		546	1.05802	0.982373	0.83922	0.847063	546	1.56686	0.569942	0.460453	0.59757		546	0.857287	-1.16647	0.361176	0.26
547	-0.102486	-0.00967948	0.148757	0.0218273	0.0240543	547	0.00517206	0.0297506	0.0367212	-0.133043	-0.0101888		0.663182		547	0.789794	0.977959	1.4085	1.05154	547	1.01198	1.0709	1.08823	0.736134		547	0.924181	-1.08204	0.663182	0.15
548	0.116465	-0.114259	0.0426504	0.423032	0.163469	548	-0.0557452	0.0365526	-0.375943	0.0129848	-0.0682271		0.200497		548	1.30757	0.768672	1.10319	2.64869	548	0.879538	1.08781	0.420782	1.03035		548	0.586549	-1.70489	0.200497	0.44
549	0.13447	0.10481	0.031547	0.140591	0.104954	549	-0.0233267	-0.0806239	-0.0135433	-0.105055	-0.0539523		0.00317866		549	1.36292	1.27295	1.07534	1.38226	549	0.947705	0.83057	0.969297	0.785136		549	0.693576	-1.4418	0.00317866	0.08
550	-0.0883454	-0.0466263	-0.0541879		-0.0626773	550	-0.124883	0.0986726		0.0241222	0.00892564		0.404427		550	0.815933	0.898201	0.882698		550	0.750096	1.25508		1.05711		550	1.17924	1.17924	0.404427	0.15
551	-0.382325	-0.149637	-0.45052	-0.124002	-0.253913	551	-0.207319	0.145493	0.0853275	0.118565	0.0558921		0.0359333		551	0.414643	0.708538	0.354388	0.75162	551	0.620413	1.39796	1.2171	1.31391		551	2.04082	2.04082	0.0359333	0.2
553	-0.0287743			-0.067404	-0.0476597	553		0.0808266	0.051484		0.0664031		0.0422397		553	0.935892			0.856241	553		1.20456	1.12586			553	1.30036	1.30036	0.0422397	0.06
554	0.3046	0.29274			0.29871	554	0.107602	0.0100538			0.0615611		0.0394969		554	2.01651	1.96218			554	1.28116	1.02342				554	0.57923	-1.72643	0.0394969	0.13
555	-0.066318	0.0356196	-0.0113571	0.0425695	0.00227755	555	-0.0142462	-0.0650586	-0.0384901	-0.195453	-0.0729645		0.15051		555	0.858385	1.08547	0.974188	1.10298	555	0.967729	0.860878	0.915187	0.637598		555	0.840926	-1.18916	0.15051	0.09
556	0.206354			0.234699	0.220758	556		-0.0814742	-0.14471		-0.111942		0.0106151		556	1.60825			1.71672	556		0.828945	0.716622			556	0.464837	-2.15129	0.0106151	0.08
558	0.137085	0.1088	0.265757	0.128303	0.164615	558	-0.117426	0.0683989	-0.0602624	0.0250707	-0.0150763		0.0165702		558	1.37115	1.28469	1.84398	1.3437	558	0.763087	1.17057	0.870437	1.05943		558	0.661163	-1.51249	0.0165702	0.16
559	0.348429	0.136545	0.129315	0.147483	0.200802	559	0.353209	0.0891423	0.15778	-0.119692	0.152315		0.549453		559	2.23064	1.36945	1.34684	1.40437	559	2.25533	1.22784	1.43807	0.759116		559	0.894362	-1.11812	0.549453	0.38
560	-0.0898003	0.125508	-0.0086044	0.125789	0.0477242	560	-0.00306194	-0.134613	-0.125246	-0.179884	-0.105574		0.0624703		560	0.813204	1.33508	0.980383	1.33595	560	0.992974	0.733478	0.749469	0.66087		560	0.702589	-1.42331	0.0624703	0.15
561	0.190094	0.0985318		0.00910896	0.105513	561	-0.350014	-0.263202	-0.526434		-0.366623		0.00684407		561	1.54915	1.25468		1.0212	561	0.446669	0.545504	0.297554			561	0.337182	-2.96576	0.00684407	0.17
562	0.058475	0.0808382	0.0864236	0.0790001	0.0763122	562	0.247305	0.00825885	-0.263332	-0.0414787	0.0253805		0.431364		562	1.14413	1.20459	1.22018	1.1995	562	1.76728	1.0192	0.545341	0.908911		562	0.889341	-1.12443	0.431364	0.26
563	-0.0120887	0.0321948	-0.0674407	0.0956	0.0161869	563	-0.139565	-0.031966	-0.0787913	-0.161242	-0.0998871		0.0442915		563	0.972549	1.07695	0.856169	1.24624	563	0.725162	0.929039	0.834082	0.689856		563	0.765466	-1.30639	0.0442915	0.1
564	0.0818887			0.270872	0.18658	564		0.0251801	-0.254592		-0.0925563		0.226787		564	1.2075			1.86583	564		1.05969	0.556427			564	0.525852	-1.90167	0.226787	0.41
565	0.115119	0.0813347		0.0290484	0.0765996	565	0.00315255	-0.0218079	-0.042387		-0.0199477		0.0278752		565	1.30352	1.20596		1.06917	565	1.00729	0.951025	0.907012			565	0.800668	-1.24896	0.0278752	0.07
566	0.0390813	-0.184119	-0.00743406	-0.0726716	-0.0484726	566	-0.210702	0.0181106	-0.0921397	-0.0515121	-0.0763453		0.697642		566	1.09416	0.654456	0.983028	0.845918	566	0.6156	1.04258	0.808836	0.888153		566	0.937837	-1.06628	0.697642	0.13
567	0.0205137	-0.116537	0.0490611	-0.165519	-0.0438666	567	-0.00605549	0.0335201	0.0249926	-0.0540096	0.000942404		0.38027		567	1.04837	0.76465	1.1196	0.683096	567	0.986153	1.08024	1.05924	0.88306		567	1.10869	1.10869	0.38027	0.12
568	0.0490527	-0.097001	0.092535	-0.0341254	0.00873939	568	-0.122156	-0.023688	-0.173193	-0.121079	-0.106576		0.0760839		568	1.11957	0.799832	1.23747	0.924431	568	0.75482	0.946917	0.67113	0.756695		568	0.766804	-1.30411	0.0760839	0.11
569	0.070387	0.00916817	0.146926	0.132164	0.0930325	569	0.0765535	-0.0025395	-0.126628	-0.0181999	-0.0117781		0.0862429		569	1.17595	1.02133	1.40257	1.3557	569	1.19276	0.99417	0.747088	0.958959		569	0.785578	-1.27295	0.0862429	0.13
571	0.0290214	-0.147398	0.124538	0.382079	0.140174	571	0.188254	-0.0152719	-0.0358361	-0.0106744	0.041843		0.611789		571	1.06911	0.7122	1.3321	2.41034	571	1.5426	0.965446	0.920797	0.975721		571	0.797386	-1.2541	0.611789	0.39
572	-0.0132206	0.0142401	0.00550252	0.0549687	0.0160958	572	-0.187273	-0.053578	-0.141076	-0.140272	-0.127802		0.00351401		572	0.970017	1.03333	1.01275	1.13493	572	0.649721	0.883938	0.722644	0.723983		572	0.717963	-1.39283	0.00351401	0.06
573	-0.258135	0.281889	-0.339009		-0.0111732	573	-0.213161	-0.0623155		-0.113391	-0.125196		0.90821		573	0.551905	1.91376	0.458132		573	0.612124	0.866332		0.770209		573	0.769089	-1.30024	0.90821	0.48
574	0.115724	-0.150145	0.0916178	0.0509492	0.0386583	574	0.00273508	-0.0573851	-0.053727	-0.0958725	-0.0496242		0.267252		574	1.30534	0.707709	1.23486	1.12447	574	1.00632	0.876224	0.883635	0.801914		574	0.816051	-1.22541	0.267252	0.14
575	-0.235414	-0.209541		-0.131373	-0.18982	575	-0.213605	-0.0212219	-0.0368165		-0.082227		0.215927		575	0.581549	0.617247		0.738971	575	0.611498	0.952309	0.918721			575	1.28113	1.28113	0.215927	0.12
576	0.140756	0.237771			0.191967	576	0.130576	0.304523			0.2262		0.80309		576	1.38279	1.7289			576	1.35075	2.01615				576	1.08202	1.08202	0.80309	0.38
577	0.0157155	-0.138849	0.0011092	-0.154653	-0.0622105	577	0.0242813	-0.00130709	-0.0168355	-0.0096916	-0.000607886		0.18735		577	1.03685	0.726359	1.00256	0.700402	577	1.0575	0.996995	0.961977	0.977931		577	1.1524	1.1524	0.18735	0.09
578	0.216009	-0.0559837	0.0626608	0.179067	0.113022	578	-0.0333382	0.0010714	-0.0705305	-0.0538047	-0.0383233		0.0700474		578	1.64441	0.879056	1.15521	1.51031	578	0.926108	1.00247	0.850099	0.883477		578	0.705756	-1.41692	0.0700474	0.18
580	0.0491144	0.180688	0.0884824	0.102649	0.107913	580	-0.113825	-0.0432822	-0.150717	-0.145773	-0.111226		0.0010548		580	1.11973	1.51596	1.22598	1.26663	580	0.769441	0.905144	0.706779	0.71487		580	0.603754	-1.6563	0.0010548	0.1
581	0.0436827		-0.0529437		-0.00194875	581		-0.0103774		-0.0550786	-0.0321532		0.650332		581	1.10582		0.88523		581		0.976388		0.880889		581	0.932815	-1.07202	0.650332	0.12
583	-0.0823328	0.342969	-0.0712195	0.388415	0.198973	583	-0.184594	-0.119091	-0.326141	-0.0940235	-0.172121		0.0567557		583	0.827308	2.20277	0.848751	2.44577	583	0.653741	0.760168	0.47191	0.805335		583	0.425506	-2.35014	0.0567557	0.44
585	-0.280765	-0.158231			-0.21519	585	-0.453754	-0.0302415			-0.192298		0.928014		585	0.523884	0.694655			585	0.35176	0.932735				585	1.05413	1.05413	0.928014	0.3
588	-0.126656	0.139819			0.0267064	588	-0.0517714	0.104667			0.0334539		0.90945		588	0.74704	1.37981			588	0.887623	1.27253				588	1.01566	1.01566	0.90945	0.37
591	-0.0283193	0.269639	-0.0841255		0.0817446	591	-0.153136	-0.0373926		-0.0613958	-0.0811794		0.302522		591	0.936873	1.86054	0.8239		591	0.702853	0.917503		0.868169		591	0.687189	-1.4552	0.302522	0.33
593	-0.276877	-0.0663645		0.0448975	-0.0799112	593	-0.328257	0.00655024	0.00633824		-0.0792657		0.970879		593	0.528595	0.858293		1.10891	593	0.469616	1.0152	1.0147			593	1.00149	1.00149	0.970879	0.25
594	0.140424	-0.0376854	0.132436	-0.00240084	0.0653607	594	0.0326891	0.0418014	-0.0880232	-0.0825564	-0.0196976		0.205335		594	1.38173	0.916884	1.35655	0.994487	594	1.07817	1.10104	0.816539	0.826882		594	0.822132	-1.21635	0.205335	0.14
595	0.0639411	-0.0296937	0.0389522	0.0386351	0.0293236	595	-0.0894115	-0.0340153	-0.090821	-0.127228	-0.0840794		0.00655144		595	1.15862	0.933913	1.09384	1.09304	595	0.813933	0.924666	0.811295	0.746056		595	0.770189	-1.29838	0.00655144	0.06
596	0.0906402		0.300568	0.14645	0.188553	596		0.105245	0.0257206	0.136349	0.091557		0.272576		596	1.23208		1.99788	1.40104	596		1.27422	1.06101	1.36883		596	0.799841	-1.25025	0.272576	0.25
597	0.344493		0.201595		0.278895	597		0.386236		0.138636	0.279847		0.947594		597	2.21051		1.59072		597		2.43353		1.37605		597	1.00219	1.00219	0.947594	0.61
598	-0.393012	0.0507089			-0.116788	598	-0.0116466	-0.102597			-0.0547454		0.664594		598	0.404564	1.12385			598	0.973539	0.789592				598	1.15357	1.15357	0.664594	0.37
599	-0.0806833		-0.0199474		-0.0492545	599		0.0529588		0.114273	0.0846972		0.0900125		599	0.830456		0.955108		599		1.12969		1.30099		599	1.36129	1.36129	0.0900125	0.11
601	0.170109	0.115613	0.10342	0.13141	0.130874	601	-0.180091	0.0835306	-0.0254285	0.0682026	-0.00154361		0.0605693		601	1.47948	1.30501	1.26888	1.35335	601	0.660555	1.21208	0.94313	1.17005		601	0.737196	-1.35649	0.0605693	0.13
602	0.238724	-0.0236368	0.117391	-0.067888	0.0832678	602	0.125372	-0.0652277	-0.0461882	-0.216044	-0.033578		0.282099		602	1.7327	0.947029	1.31036	0.855287	602	1.33467	0.860542	0.899108	0.608073		602	0.764107	-1.30872	0.282099	0.25
603	-0.106214	0.0132242			-0.0424018	603	-0.11132	-0.0321527			-0.0699349		0.75827		603	0.783044	1.03092			603	0.773891	0.92864				603	0.93857	-1.06545	0.75827	0.15
604	-0.183381	0.106579	-0.0429733	0.183893	0.0380923	604	-0.243812	-0.0675252	-0.0862629	-0.11171	-0.12213		0.165026		604	0.65557	1.27814	0.905788	1.52719	604	0.570411	0.856002	0.819855	0.773196		604	0.691477	-1.44618	0.165026	0.2
605	-0.13536	0.208323	0.0237572	0.17679	0.0887046	605	-0.0565655	-0.0673596	-0.151026	-0.143728	-0.102548		0.081531		605	0.732217	1.61556	1.05623	1.50241	605	0.877879	0.856329	0.706276	0.718243		605	0.643795	-1.55329	0.081531	0.21
606	0.161221	-0.137925	0.127764	-0.0620569	0.0400383	606	0.21994	-0.044	-0.0181165	-0.135127	0.0268151		0.87959		606	1.44951	0.727906	1.34203	0.866848	606	1.65936	0.903649	0.959143	0.732609		606	0.970011	-1.03092	0.87959	0.27
607	0.417603	0.316839		0.308676	0.350601	607	0.274886	0.0644376	-0.142698		0.0984184		0.0878663		607	2.61579	2.07415		2.03552	607	1.88315	1.15995	0.719949			607	0.559523	-1.78724	0.0878663	0.39
608	0.0917362		0.126344	0.167584	0.129663	608		0.013438	-0.117071	-0.0352706	-0.0430102		0.0164048		608	1.2352		1.33765	1.4709	608		1.03143	0.763711	0.921997		608	0.671934	-1.48824	0.0164048	0.1
609	0.0954347	-0.161874	-0.339335	-0.139023	-0.108118	609	0.445211	0.000162177	-0.131967	-0.0976114	0.12422		0.280907		609	1.24576	0.688853	0.457788	0.726068	609	2.78747	1.00037	0.73796	0.798709		609	1.70741	1.70741	0.280907	0.52
610	0.0150953	-0.0528079	0.0359384	-0.00554905	-0.00060278	610	0.0113033	-0.0323117	-0.0894857	-0.0926125	-0.0486118		0.169101		610	1.03537	0.885507	1.08627	0.987304	610	1.02637	0.9283	0.813794	0.807956		610	0.895346	-1.11689	0.169101	0.07
612	-0.0608205	-0.126486	0.0714756	-0.284845	-0.0816375	612	0.449889	-0.078144	0.0236863	-0.0841077	0.140899		0.270143		612	0.86932	0.747333	1.1789	0.518985	612	2.81767	0.835326	1.05605	0.823934		612	1.66931	1.66931	0.270143	0.5
613	0.0766129	0.17957		0.2263	0.165227	613	-0.0800307	-0.16463	-0.224056		-0.15219		0.00646417		613	1.19292	1.51206		1.68384	613	0.831705	0.684494	0.596958			613	0.481486	-2.0769	0.00646417	0.16
614	0.0764401	-0.0529035	-0.082856		-0.0141136	614	0.0583388	-0.00759348		-0.131159	-0.0198796		0.928854		614	1.19245	0.885312	0.826312		614	1.14377	0.982667		0.739334		614	0.986811	-1.01337	0.928854	0.16
615	0.0186491	-0.0975217		0.0685976	0.00200184	615	0.0432207	-0.0494786	0.0145617		0.0044732		0.917742		615	1.04388	0.798874		1.17111	615	1.10464	0.892322	1.0341			615	1.00571	1.00571	0.917742	0.13
616	0.152485		0.0511095		0.104749	616		-0.0707368		-0.079375	-0.0750344		0.0737098		616	1.42064		1.12489		616		0.849695		0.832962		616	0.661024	-1.51281	0.0737098	0.15
617	-0.0857583	0.0988609	-0.0676202	-0.12433	-0.0358226	617	0.0186173	0.0689501	0.0127786	0.013444	0.0290957		0.202414		617	0.820808	1.25563	0.855815	0.751052	617	1.0438	1.17206	1.02986	1.03144		617	1.16123	1.16123	0.202414	0.12
618	-0.187688	0.0707547	0.0169873	0.127103	0.0218016	618	-0.139558	-0.0371362	-0.0658736	-0.0496308	-0.0712853		0.312056		618	0.6491	1.17694	1.03989	1.33999	618	0.725174	0.918045	0.859263	0.892009		618	0.807074	-1.23904	0.312056	0.15
619	-0.0162368		0.0703845		0.0292299	619		-0.0303886		-0.0254747	-0.0279247		0.332435		619	0.963304		1.17594		619		0.93242		0.943029		619	0.876689	-1.14066	0.332435	0.11
620	0.0716315	-0.0584745	0.191591	0.0167335	0.0651251	620	0.180215	0.048946	0.0377973	0.0399753	0.0810732		0.746076		620	1.17932	0.874028	1.5545	1.03928	620	1.51431	1.1193	1.09093	1.09642		620	1.0374	1.0374	0.746076	0.18
621	0.0254604	0.147112			0.0905317	621	0.0143357	-0.065311			-0.0236644		0.26402		621	1.06038	1.40317			621	1.03356	0.860377				621	0.768783	-1.30076	0.26402	0.19
622	0.112075	0.0957223	-0.0473585	0.137669	0.0801474	622	0.0091004	0.04104	0.0207528	0.025058	0.024139		0.274767		622	1.29442	1.24659	0.896688	1.373	622	1.02118	1.09911	1.04895	1.0594		622	0.879006	-1.13765	0.274767	0.11
623	0.132983	0.0297408	0.111204		0.0935346	623	-0.000455156	-0.00537115		-0.224635	-0.0650263		0.10445		623	1.35826	1.07088	1.29183		623	0.998953	0.987709		0.596163		623	0.694127	-1.44066	0.10445	0.16
624	0.183317		0.00846827		0.104633	624		0.134575		0.0376204	0.0887978		0.930881		624	1.52517		1.01969		624		1.36325		1.09049		624	0.964194	-1.03714	0.930881	0.29
625	0.0432362	-0.0396748	-0.0105225		-0.000951363	625	0.27151	-0.0889268		-0.228824	0.0379382		0.93507		625	1.10468	0.912694	0.976062		625	1.86857	0.814842		0.59044		625	1.09368	1.09368	0.93507	0.4
626	-0.0396186	0.0664337	-0.0433093	0.0186879	0.00293879	626	-0.179846	-0.0790286	-0.0704627	-0.0757076	-0.0989763		0.0334058		626	0.912812	1.16529	0.905088	1.04397	626	0.660927	0.833626	0.850232	0.840025		626	0.790833	-1.26449	0.0334058	0.08
627	0.303972	0.0923463	0.176426	0.125063	0.182229	627	-0.418468	0.0779854	-0.824652	-0.162053	-0.218865		0.043514		627	2.01359	1.23693	1.50116	1.33372	627	0.381533	1.1967	0.149743	0.688568		627	0.397105	-2.51822	0.043514	0.28
628	0.095845		-0.0417675		0.0324667	628		-0.125639		-0.222706	-0.171466		0.139411		628	1.24694		0.908307		628		0.748791		0.598817		628	0.625269	-1.59931	0.139411	0.19
629	0.164798	0.171182		0.181549	0.172564	629	0.0192528	0.019815	-0.191709		-0.0401433		0.0340235		629	1.4615	1.48314		1.51897	629	1.04533	1.04668	0.643119			629	0.612763	-1.63195	0.0340235	0.14
630	0.0176573	-0.120829	0.194802	-0.149385	0.00791945	630	0.0450591	0.0727686	0.044712	-0.000812277	0.0412257		0.519254		630	1.0415	0.75713	1.56604	0.708949	630	1.10933	1.18241	1.10844	0.998131		630	1.07971	1.07971	0.519254	0.2
631	-0.0841486			0.189705	0.074015	631		-0.17226	-0.236291		-0.203097		0.209063		631	0.823856			1.54776	631		0.672573	0.580375			631	0.528309	-1.89283	0.209063	0.36
632	0.0459085		-0.00723072		0.0201511	632		0.0748954		0.00121886	0.0396176		0.72023		632	1.1115		0.983488		632		1.18822		1.00281		632	1.04584	1.04584	0.72023	0.11
633	0.0696035	0.173733	0.0528019	0.154186	0.11571	633	0.0356554	-0.159351	-0.111061	-0.311299	-0.119029		0.018363		633	1.17383	1.49188	1.12928	1.42622	633	1.08556	0.692866	0.774353	0.488316		633	0.582452	-1.71688	0.018363	0.15
634	0.0220678	0.075131	-0.217127	0.0622046	0.000167518	634	0.0522931	0.0369213	0.0657103	-0.0205683	0.0348073		0.52451		634	1.05213	1.18886	0.60656	1.154	634	1.12796	1.08873	1.16335	0.953744		634	1.08303	1.08303	0.52451	0.14
635	-0.11734	0.0295057		0.41196	0.167865	635	-0.0856757	0.140918	0.187016		0.0960382		0.886121		635	0.763238	1.0703		2.58202	635	0.820964	1.38331	1.53821			635	0.847566	-1.17985	0.886121	0.6
636	-0.145844	-0.227137			-0.184591	636	-0.322581	0.0370836			-0.106534		0.83455		636	0.714753	0.592738			636	0.475794	1.08914				636	1.1969	1.1969	0.83455	0.31
638	-0.113602	-0.0153715	0.0668854		-0.0144895	638	-0.135525	0.0234043		-0.0210414	-0.0393685		0.753551		638	0.769835	0.965225	1.1665		638	0.731939	1.05537		0.952705		638	0.944324	-1.05896	0.753551	0.15
640	-0.172729		-0.0260119		-0.0932041	640		0.0737922		-0.0712222	0.00730974		0.43205		640	0.671848		0.941864		640		1.1852		0.848746		640	1.26042	1.26042	0.43205	0.22
643	-0.119913	-0.0781254	-0.181713	-0.0711994	-0.110562	643	0.0948099	0.00407724	-0.102906	0.0041452	0.005612		0.0561038		643	0.758729	0.835362	0.658092	0.848791	643	1.24397	1.00943	0.789031	1.00959		643	1.30669	1.30669	0.0561038	0.1
644	0.0124652	0.00357348	0.0848537		0.0351837	644	0.109693	0.0452514		0.0488772	0.068962		0.359245		644	1.02912	1.00826	1.21578		644	1.28734	1.10982		1.11912		644	1.08088	1.08088	0.359245	0.09
645	-0.0751143	0.0792248			0.00887559	645	0.187909	0.0324375			0.117094		0.427662		645	0.841174	1.20012			645	1.54138	1.07755				645	1.28297	1.28297	0.427662	0.29
646	-0.0928799	-0.0310755	0.0673857	-0.0187912	-0.0150336	646	-0.116236	-0.0189776	-0.0554563	0.00870818	-0.0430154		0.554918		646	0.807458	0.930946	1.16785	0.957654	646	0.765181	0.957243	0.880124	1.02025		646	0.937601	-1.06655	0.554918	0.09
647	0.38784	0.204413		0.0140636	0.228445	647	-0.283881	0.0685588	-0.128137		-0.090508		0.0999317		647	2.44253	1.60108		1.03291	647	0.520139	1.17101	0.744497			647	0.479785	-2.08427	0.0999317	0.45
648	0.382775	0.0968067		0.216827	0.248089	648	0.067105	-0.0694525	-0.441828		-0.100388		0.0931748		648	2.41421	1.2497		1.6475	648	1.16709	0.852212	0.361553			648	0.448253	-2.23089	0.0931748	0.41
650	0.0177029			0.141041	0.0837357	650		0.118102	0.242634		0.184816		0.368286		650	1.0416			1.3837	650		1.31251	1.74837			650	1.26206	1.26206	0.368286	0.28
651	-0.0352159	0.0464835		0.149935	0.0603714	651	-0.131113	0.130444	0.0266297		0.0216017		0.653261		651	0.922113	1.11297		1.41232	651	0.739414	1.35034	1.06324			651	0.914598	-1.09338	0.653261	0.23
652	0.0258384	-0.00879906	0.0540508	0.0370537	0.0276392	652	-0.0513495	0.0951023	0.0369066	0.0592977	0.0382513		0.822235		652	1.0613	0.979943	1.13253	1.08906	652	0.888486	1.24481	1.0887	1.1463		652	1.02474	1.02474	0.822235	0.08
654	0.0349233		-0.0162804		0.0100756	654		0.135774		0.0900376	0.113508		0.0945138		654	1.08374		0.963207		654		1.36702		1.23038		654	1.26891	1.26891	0.0945138	0.09
655	-0.00729854		0.0325651		0.0130905	655		0.0570649		0.0317568	0.0445952		0.310586		655	0.983335		1.07787		655		1.14042		1.07586		655	1.07524	1.07524	0.310586	0.06
656	-0.170393	-0.0156764	-0.0610366	0.0920349	-0.0286136	656	0.106893	-0.206688	-0.132822	-0.153614	-0.0784476		0.537055		656	0.675472	0.964547	0.868887	1.23605	656	1.27907	0.621315	0.736509	0.702079		656	0.891592	-1.12159	0.537055	0.19
657	0.0941673		0.0126447		0.0553161	657		0.00927663		-0.141043	-0.0594119		0.297702		657	1.24213		1.02954		657		1.02159		0.722698		657	0.767842	-1.30235	0.297702	0.18
658	-0.0547388		-0.0890679		-0.0715642	658		0.0555173		0.0313592	0.0436062		0.0315541		658	0.881579		0.814577		658		1.13636		1.07488		658	1.30368	1.30368	0.0315541	0.05
659	-0.266938		-0.154243		-0.206945	659		0.083408		0.0856588	0.0845348		0.0345873		659	0.540831		0.701063		659		1.21174		1.21803		659	1.9565	1.9565	0.0345873	0.08
660	0.320373		0.158724	-0.00392247	0.178334	660		0.114343	-0.0126242	-0.137326	0.000210814		0.224134		660	2.09109		1.4412	0.991009	660		1.3012	0.97135	0.72891		660	0.663555	-1.50703	0.224134	0.36
661	0.21387			-0.0102716	0.116102	661		0.0321215	0.0735702		0.0533402		0.709388		661	1.63633			0.976626	661		1.07677	1.1846			661	0.865443	-1.15548	0.709388	0.33
663	0.121767		0.0359616		0.0809801	663		0.0181937		-0.1196	-0.0452609		0.251474		663	1.32363		1.08633		663		1.04278		0.759277		663	0.747754	-1.33734	0.251474	0.18
664	0.135359	0.11904			0.127276	664	0.0131643	0.0107936			0.0119806		0.00508184		664	1.36571	1.31534			664	1.03078	1.02516				664	0.76684	-1.30405	0.00508184	0.03
665	-0.00972592		-0.0478962		-0.0283919	665		0.081689		0.0115209	0.0480205		0.199595		665	0.977854		0.895579		665		1.20695		1.02688		665	1.19237	1.19237	0.199595	0.1
666	0.0459481	-0.18875	-0.0522388	-0.24324	-0.0946165	666	0.0594126	-0.00575669	0.071932	-0.0430526	0.0231694		0.116378		666	1.1116	0.647515	0.886668	0.571162	666	1.1466	0.986832	1.18014	0.905623		666	1.31155	1.31155	0.116378	0.14
667	0.237082	-0.170032	0.0992545	-0.26397	0.0215515	667	-0.193546	0.120319	0.0854614	0.133655	0.0547542		0.678094		667	1.72616	0.676033	1.25677	0.54454	667	0.640404	1.31923	1.21748	1.36036		667	1.07945	1.07945	0.678094	0.32
668	0.57639		0.0848635		0.396742	668		0.00838544		-0.130229	-0.0554148		0.264905		668	3.77042		1.2158		668		1.0195		0.74092		668	0.353056	-2.83241	0.264905	1.28
669	-0.0248422	0.211269	-0.0342072		0.0663528	669	0.0887937	0.00728251		-0.115729	0.0014222		0.597079		669	0.944404	1.62656	0.924257		669	1.22686	1.01691		0.766074		669	0.861131	-1.16126	0.597079	0.27
670	0.111371	-0.0489865	-0.137818		-0.0126704	670	-0.107744	-0.0386979		0.117433	0.000799367		0.883073		670	1.29232	0.893333	0.728084		670	0.78029	0.914749		1.31049		670	1.0315	1.0315	0.883073	0.23
671	-0.174643	-0.196804	-0.505353		-0.268447	671	-0.0345326	0.0757828		0.120161	0.0585472		0.0408321		671	0.668894	0.635618	0.312354		671	0.923565	1.19065		1.31875		671	2.12322	2.12322	0.0408321	0.16
672	0.170036	0.104769	0.0686845	0.119842	0.117369	672	-0.0778306	0.0281529	-0.146084	-0.0963224	-0.0682444		0.00424686		672	1.47923	1.27282	1.17134	1.31778	672	0.835929	1.06697	0.714359	0.801083		672	0.652209	-1.53325	0.00424686	0.1
673	0.15686	0.0119089		0.0617251	0.0810533	673	-0.132153	0.010591	-0.148329		-0.0838962		0.0648893		673	1.43503	1.0278		1.15272	673	0.737644	1.02469	0.710674			673	0.683991	-1.46201	0.0648893	0.16
674	0.231056	0.0225744		0.163971	0.147619	674	-0.115919	0.0789556	-0.0364058		-0.0170197		0.12163		674	1.70238	1.05335		1.45872	674	0.765739	1.19938	0.91959			674	0.68448	-1.46096	0.12163	0.23
675	0.116892	0.159356	0.0392604	0.204762	0.134268	675	-0.0671489	-0.0305783	-0.174434	-0.0918119	-0.0878552		0.00317283		675	1.30886	1.4433	1.09461	1.60237	675	0.856744	0.932012	0.669216	0.809446		675	0.599621	-1.66772	0.00317283	0.12
676	0.240101	0.382849	0.263822	0.449638	0.342652	676	0.122466	-0.120562	-0.0825639	-0.0432846	-0.0205237		0.0024432		676	1.7382	2.41462	1.83579	2.81603	676	1.32576	0.757597	0.826868	0.905139		676	0.433336	-2.30768	0.0024432	0.28
677	0.142079		0.0675004		0.106389	677		-0.0398005		0.0258218	-0.0057511		0.153303		677	1.38701		1.16815		677		0.91243		1.06126		677	0.772432	-1.29461	0.153303	0.13
678	0.172871		0.0943145	0.0802454	0.117759	678		0.0118878	-0.151294	-0.102221	-0.0750551		0.0251434		678	1.48892		1.24255	1.20294	678		1.02775	0.705839	0.790276		678	0.641485	-1.55888	0.0251434	0.13
679	0.276182	-0.0108056			0.155975	679	-0.109182	0.0984429			0.00692155		0.517278		679	1.88878	0.975426			679	0.77771	1.25442				679	0.709491	-1.40946	0.517278	0.52
680	0.217211	0.0130625	0.0733831		0.109869	680	-0.3571	0.172159		0.122241	0.0348952		0.533104		680	1.64896	1.03053	1.18409		680	0.43944	1.48648		1.32508		680	0.841446	-1.18843	0.533104	0.37
681	-0.127606	0.183751	-0.0873548	0.299921	0.104213	681	-0.143611	-0.356465	-0.300743	-0.218656	-0.247322		0.0300644		681	0.745408	1.52669	0.817796	1.9949	681	0.718437	0.440083	0.500331	0.604427		681	0.445107	-2.24665	0.0300644	0.3
682	0.153322	0.102051	0.144811	0.117747	0.129969	682	-0.0342526	0.00244902	-0.104682	-0.0593058	-0.0472095		0.000418735		682	1.42338	1.26489	1.39576	1.31144	682	0.924161	1.00566	0.785811	0.872357		682	0.665	-1.50376	0.000418735	0.06
684	0.163809	0.202187	0.144941	0.146178	0.164903	684	-0.268502	0.050104	-0.0660319	-0.0878994	-0.0787173		0.0086549		684	1.45817	1.59289	1.39618	1.40016	684	0.538887	1.12229	0.85895	0.816772		684	0.570662	-1.75235	0.0086549	0.13
685	-0.054636	0.207989	0.0641148	0.162582	0.106297	685	0.206357	-0.275781	-0.27969	0.0217748	-0.0321253		0.230931		685	0.881788	1.61432	1.15908	1.45406	685	1.60826	0.529931	0.525182	1.05142		685	0.727073	-1.37538	0.230931	0.3
686	0.213798	0.127119	0.157132	0.110547	0.15396	686	0.0638111	0.045431	-0.092556	-0.216691	-0.0357665		0.0269193		686	1.63605	1.34005	1.43593	1.28987	686	1.15827	1.11028	0.808061	0.607168		686	0.646061	-1.54784	0.0269193	0.15
687	0.0505163	-0.00554535	0.0572544	0.0645197	0.0425508	687	0.031493	-0.0371488	-0.0290975	-0.0740581	-0.0255292		0.0439835		687	1.12335	0.987313	1.14092	1.16016	687	1.07521	0.918018	0.935196	0.843222		687	0.854909	-1.16971	0.0439835	0.06
688	0.175938	0.300879	0.108041		0.202418	688	-0.0670981	0.0265181		-0.141329	-0.0551836		0.0264969		688	1.49947	1.9993	1.28245		688	0.856844	1.06296		0.722222		688	0.552584	-1.80968	0.0264969	0.23
690	0.0278063	-0.130902	-0.117281	-0.230799	-0.102786	690	-0.100877	0.0951631	0.0605928	0.16283	0.064675		0.0735983		690	1.06612	0.739772	0.763341	0.587762	690	0.792727	1.24498	1.14972	1.45489		690	1.47049	1.47049	0.0735983	0.17
691	0.0720827		0.0830628		0.0776074	691		-0.282244		-0.0611286	-0.157763		0.153161		691	1.18055		1.21077		691		0.522103		0.868703		691	0.581606	-1.71938	0.153161	0.17
692	0.139188		0.298173	0.0559625	0.176306	692		-0.0318929	-0.236258	0.196859	0.0118646		0.260915		692	1.37781		1.98689	1.13753	692		0.929195	0.58042	1.57347		692	0.684793	-1.4603	0.260915	0.39
693	0.20633	0.207756	0.10487	-0.07926	0.124498	693	0.17501	0.154379	0.0162658	0.0724984	0.109153		0.946436		693	1.60816	1.61345	1.27312	0.833182	693	1.49627	1.42685	1.03816	1.18168		693	0.965285	-1.03596	0.946436	0.21
694	0.189676	-0.0916167	0.0886137	-0.128429	0.034209	694	0.202868	0.0417334	0.0195031	0.00878263	0.0757856		0.563716		694	1.54766	0.80981	1.22635	0.743997	694	1.59539	1.10086	1.04593	1.02043		694	1.10047	1.10047	0.563716	0.23
695	0.14651		0.215595	0.144287	0.170081	695		0.111913	-0.0993883	0.0832873	0.0414958		0.123011		695	1.40123		1.64284	1.39408	695		1.29394	0.795448	1.2114		695	0.74373	-1.34457	0.123011	0.17
697	0.254404		0.0260394		0.155062	697		0.143797		0.0458827	0.0975933		0.749908		697	1.79641		1.06179		697		1.3925		1.11143		697	0.876054	-1.14148	0.749908	0.39
698	-0.0752066	0.0144559			-0.0280655	698	-0.146349	-0.104751			-0.125052		0.193988		698	0.840995	1.03385			698	0.713923	0.785686				698	0.799859	-1.25022	0.193988	0.1
699	-0.253517		-0.0297138		-0.127356	699		-0.0960581		-0.0651136	-0.0803103		0.643141		699	0.557806		0.93387		699		0.801571		0.860769		699	1.11441	1.11441	0.643141	0.19
700	-0.0210534	-0.0088774	-0.110348		-0.0444611	700	-0.338235	-0.0284181		0.0753602	-0.0646443		0.714782		700	0.952679	0.979767	0.775626		700	0.458949	0.93666		1.18949		700	0.95459	-1.04757	0.714782	0.22
701	-0.541395	0.0714363	-0.14158		-0.13706	701	-0.170225	-0.103128		-0.0881188	-0.119049		0.669718		701	0.287478	1.17879	0.721805		701	0.675733	0.788627		0.816359		701	1.04234	1.04234	0.669718	0.26
702	0.267139	0.207981	0.184789	0.308919	0.244967	702	-0.0704104	-0.0645069	-0.143353	-0.162372	-0.108012		8.47084e-05		702	1.84986	1.61429	1.53034	2.03666	702	0.850334	0.861972	0.718864	0.688062		702	0.44363	-2.25413	8.47084e-05	0.12
704	0.138229			0.178406	0.158782	704		-0.0835871	-0.283081		-0.171979		0.0784059		704	1.37477			1.50802	704		0.824922	0.521097			704	0.466917	-2.14171	0.0784059	0.17
705	0.0160652	-0.0991979	0.0291106	0.0601926	0.00555274	705	-0.0639582	-0.0899938	-0.218484	-0.0369228	-0.0970368		0.0986565		705	1.03768	0.795797	1.06933	1.14866	705	0.863062	0.812842	0.604666	0.918496		705	0.789606	-1.26645	0.0986565	0.1
706	0.361816	0.0576699	0.179647	0.0735686	0.186066	706	0.263583	0.000624964	-0.0445178	-0.0564534	0.0622897		0.261555		706	2.30047	1.14201	1.51233	1.18459	706	1.83477	1.00144	0.902573	0.878105		706	0.75201	-1.32977	0.261555	0.35
707	-0.210576	0.0374373			-0.0691008	707	-0.0153638	0.0664108			0.0274453		0.481094		707	0.615777	1.09003			707	0.965242	1.16523				707	1.24895	1.24895	0.481094	0.26
708	-0.066464	-0.0462794	0.0690963	0.158464	0.0384022	708	-0.266616	0.0777023	-0.19072	0.0956052	-0.0423941		0.384475		708	0.858096	0.898919	1.17246	1.44034	708	0.541233	1.19592	0.644585	1.24625		708	0.83024	-1.20447	0.384475	0.23
709	-0.0537849	0.110657	0.0159027	0.188625	0.0750845	709	-0.25027	0.0505252	0.0156797	0.0776198	-0.00901493		0.358173		709	0.883517	1.2902	1.0373	1.54392	709	0.561992	1.12338	1.03676	1.19569		709	0.823949	-1.21367	0.358173	0.2
710	-0.16483	0.19757			0.0531225	710	-0.0574455	0.0436241			-0.00397716		0.912823		710	0.68418	1.57605			710	0.876102	1.10567				710	0.8768	-1.14051	0.912823	0.46
712	0.358925	0.192334			0.283569	712	0.040517	-0.122431			-0.0333593		0.11296		712	2.2852	1.55716			712	1.09778	0.754342				712	0.482027	-2.07457	0.11296	0.4
713	-0.142037	0.0640121	-0.17309		-0.0703861	713	-0.201341	0.0782688		-0.0717053	-0.0499117		0.872533		713	0.721046	1.15881	0.67129		713	0.629013	1.19748		0.847803		713	1.04827	1.04827	0.872533	0.23
714	0.172781	-0.0322948	0.0862973		0.0835947	714	-0.0107447	-0.0393493		-0.156688	-0.0644812		0.123811		714	1.48861	0.928336	1.21982		714	0.975563	0.913378		0.697128		714	0.711089	-1.40629	0.123811	0.18
715	-0.11651	0.0763347	-0.1205		-0.0434213	715	-0.205532	0.0627687		-0.0342413	-0.045331		0.959939		715	0.764697	1.19216	0.757705		715	0.622972	1.1555		0.924184		715	0.995613	-1.00441	0.959939	0.21
716	-0.0909581	0.0245092	-0.100831		-0.0519284	716	-0.132822	-0.0344443		-0.0613017	-0.0742379		0.702704		716	0.811039	1.05806	0.79281		716	0.736509	0.923753		0.868357		716	0.949928	-1.05271	0.702704	0.1
717	-0.0941161	0.269417		0.144904	0.131492	717	-0.353987	-0.0816846	-0.548167		-0.285621		0.0651413		717	0.805163	1.85959		1.39606	717	0.442602	0.828544	0.28303			717	0.382725	-2.61284	0.0651413	0.35
719	0.190205	0.139764			0.165717	719	-0.158582	-0.0473015			-0.0993872		0.0482558		719	1.54955	1.37963			719	0.694094	0.896806				719	0.543121	-1.84121	0.0482558	0.13
720	0.284427	-0.030007	0.138562	0.0195675	0.120585	720	0.0771572	0.0116904	-0.105126	-0.0352797	-0.00781222		0.19653		720	1.92498	0.933239	1.37582	1.04609	720	1.19442	1.02728	0.785008	0.921977		720	0.744052	-1.34399	0.19653	0.24
722	0.352753	0.142721		0.140941	0.224049	722	0.0676186	0.264235	-0.402232		0.0546222		0.324372		722	2.25296	1.38906		1.38338	722	1.16847	1.83753	0.396067			722	0.676976	-1.47716	0.324372	0.51
723	-0.252735	0.205848			0.034466	723	0.170074	0.0572428			0.117313		0.620202		723	0.558811	1.60638			723	1.47936	1.14089				723	1.21017	1.21017	0.620202	0.55
724	-0.0363331		0.041975		0.00458357	724		-0.00672614		-0.0582209	-0.0317108		0.529934		724	0.919744		1.10148		724		0.984632		0.874539		724	0.919826	-1.08716	0.529934	0.11
726	0.359142	0.0727702			0.239144	726	-0.328084	-0.0615553			-0.174687		0.170547		726	2.28634	1.18242			726	0.469803	0.86785				726	0.385629	-2.59317	0.170547	0.59
727	0.238078	0.220256	0.0867857		0.186758	727	-0.196807	-0.0674807		-0.179328	-0.143993		0.00623784		727	1.73013	1.66056	1.2212		727	0.635613	0.85609		0.661716		727	0.466928	-2.14166	0.00623784	0.17
728	-0.0766793	0.181391		0.240503	0.135279	728	-0.22976	-0.420399	-0.429063		-0.34958		0.0154167		728	0.838148	1.51842		1.73981	728	0.589169	0.37984	0.372338			728	0.327447	-3.05393	0.0154167	0.28
729	0.117404		0.0545752		0.0871247	729		-0.0010897		-0.108935	-0.0516734		0.152351		729	1.3104		1.1339		729		0.997494		0.778153		729	0.726444	-1.37657	0.152351	0.14
730	0.149503	0.170961		0.283412	0.205367	730	-0.0396871	-0.127539	0.231544		0.049539		0.195268		730	1.41092	1.48239		1.92049	730	0.912668	0.745524	1.70429			730	0.698509	-1.43162	0.195268	0.34
731	-0.0336452	0.137828	-0.0514838		0.0262832	731	-0.0743802	-0.00393701		-0.0573411	-0.0441705		0.381939		731	0.925454	1.3735	0.888211		731	0.842597	0.990976		0.876312		731	0.850249	-1.17613	0.381939	0.16
732	0.0117829	-0.00335952	-0.0113847	0.00531044	0.000675439	732	-0.0549895	-0.066996	-0.150195	-0.112633	-0.0945687		0.00502041		732	1.0275	0.992294	0.974126	1.0123	732	0.88107	0.857046	0.707628	0.771555		732	0.803075	-1.24521	0.00502041	0.04
733	0.24749	0.281304		0.22949	0.253296	733	0.256909	-0.0244433	0.327333		0.211026		0.575044		733	1.76803	1.91119		1.69625	733	1.80679	0.945272	2.12487			733	0.907257	-1.10222	0.575044	0.36
734	-0.128908	0.117574	-0.0253997		-0.000393618	734	0.0412604	-0.0360466		-0.0994296	-0.027583		0.827179		734	0.743176	1.31091	0.943192		734	1.09967	0.920351		0.795372		734	0.939314	-1.06461	0.827179	0.19
735	-0.103592	4.02655e-05	-0.0510538	0.135826	0.00476727	735	-0.104472	-0.0259564	0.167667	-0.0842493	0.00249277		0.933067		735	0.787785	1.00009	0.889091	1.36718	735	0.786191	0.941984	1.47118	0.823665		735	0.994776	-1.00525	0.933067	0.2
736	-0.0969485	0.00358568	-0.0549657		-0.0474759	736	-0.0601952	-0.0209092		-0.0941252	-0.057378		0.81566		736	0.799929	1.00829	0.881118		736	0.870572	0.952995		0.805146		736	0.977458	-1.02306	0.81566	0.07
737	-0.116854	-0.0582474	-0.106574	-0.0310381	-0.076756	737	-0.124261	-0.0398484	-0.0252057	-0.107119	-0.0720489		0.902172		737	0.764092	0.874486	0.782395	0.931026	737	0.751172	0.912329	0.943614	0.781414		737	1.0109	1.0109	0.902172	0.06
738	-0.0589716	-0.0294239	-0.0281816		-0.0386277	738	-0.185519	-0.151782		-0.204233	-0.179966		0.00151663		738	0.873028	0.934493	0.93717		738	0.652351	0.705047		0.624837		738	0.722207	-1.38464	0.00151663	0.03
739	-0.0615068	0.05378		-0.0262905	-0.00862124	739	-0.112164	-0.0803327	-0.0581272		-0.0829773		0.126796		739	0.867947	1.13183		0.94126	739	0.772389	0.831127	0.874728			739	0.842644	-1.18674	0.126796	0.08
740	-0.114627		-0.0509932	-0.210039	-0.120374	740		-0.0647206	-0.1725	-0.0851269	-0.104991		0.7701		740	0.768021		0.889215	0.61654	740		0.861548	0.672203	0.822002		740	1.03605	1.03605	0.7701	0.1
741	-0.0565132	-0.00472921		-0.12408	-0.0590457	741	-0.0883277	-0.0506268	-0.0695661		-0.0692341		0.841414		741	0.877984	0.98917		0.751485	741	0.815967	0.889966	0.851989			741	0.976813	-1.02374	0.841414	0.07
742	-0.0920721	0.0276287	-0.0240492		-0.0267526	742	-0.0914127	-0.0818911		-0.13123	-0.100991		0.129567		742	0.808962	1.06568	0.94613		742	0.810191	0.82815		0.739214		742	0.842872	-1.18642	0.129567	0.08
743	0.177588	-0.0597029	0.0282497		0.0599354	743	-0.213382	-0.037566		-0.222043	-0.149011		0.0875938		743	1.50518	0.87156	1.06721		743	0.611812	0.917136		0.599732		743	0.618093	-1.61788	0.0875938	0.21
745	0.100007		-0.0304478		0.0396595	745		-0.0115477		-0.1257	-0.064884		0.355199		745	1.25895		0.932292		745		0.973761		0.748686		745	0.786061	-1.27217	0.355199	0.2
746	0.0957529	0.110359			0.103117	746	-0.0166907	0.177079			0.0909126		0.835875		746	1.24667	1.28931			746	0.962297	1.50342				746	0.972289	-1.0285	0.835875	0.27
748	-0.133417	0.0621085	0.134189	0.253341	0.100654	748	-0.221712	0.133695	0.189672	0.103409	0.0771109		0.828981		748	0.7355	1.15374	1.36204	1.79201	748	0.600189	1.36049	1.54765	1.26885		748	0.947233	-1.05571	0.828981	0.3
749	0.143831		0.159869		0.151924	749		-0.0267269		-0.126888	-0.0739263		0.0458427		749	1.39262		1.445		749		0.940314		0.746641		749	0.594497	-1.68209	0.0458427	0.1
750	0.222172			0.126543	0.176984	750		0.00388783	0.142127		0.0784848		0.351165		750	1.66791			1.33827	750		1.00899	1.38716			750	0.797078	-1.25458	0.351165	0.25
751	0.186628	0.307256	0.226558		0.243084	751	0.464289	0.0907417		0.0491153	0.244258		0.790785		751	1.53684	2.02888	1.68484		751	2.91266	1.23237		1.11974		751	1.00271	1.00271	0.790785	0.6
752	0.139118	0.154912			0.147087	752	0.00987369	0.0124592			0.0111684		0.00345181		752	1.37758	1.42861			752	1.023	1.0291				752	0.731276	-1.36747	0.00345181	0.03
753	-0.245209	0.122853			-0.0233008	753	-0.199858	-0.0846228			-0.138429		0.71508		753	0.56858	1.32694			753	0.631164	0.822957				753	0.767134	-1.30355	0.71508	0.39
755	0.00704423	0.0709025	0.0348127	0.126362	0.062099	755	-0.116741	-0.0276731	-0.0764408	-0.0559733	-0.0680029		0.00672772		755	1.01635	1.17734	1.08346	1.33771	755	0.764291	0.938268	0.838608	0.879077		755	0.741136	-1.34928	0.00672772	0.08
756	-0.147927	-0.302259		-0.154506	-0.195961	756	-0.128377	-0.0731218	-0.207868		-0.132973		0.365048		756	0.711333	0.498587		0.700638	756	0.744086	0.845042	0.61963			756	1.15608	1.15608	0.365048	0.1
757	0.513783	-0.220923	0.568741	-0.464316	0.296305	757	0.369085	0.164415	0.33934	0.0779372	0.254095		0.625858		757	3.26425	0.60128	3.70459	0.343308	757	2.33929	1.46021	2.18444	1.19657		757	0.907382	-1.10207	0.625858	0.92
759	0.129704	-0.105002	0.268457	-0.125978	0.0734405	759	-0.0852438	0.295854	-0.0160314	0.101326	0.0990431		0.807786		759	1.34804	0.785232	1.85548	0.748208	759	0.821781	1.9763	0.963759	1.26277		759	1.06072	1.06072	0.807786	0.37
760	-0.0243403	0.542815		0.637158	0.465982	760	-0.801389	-0.643727	-0.773427		-0.733924		0.00608709		760	0.945496	3.48992		4.33668	760	0.157983	0.227129	0.16849			760	0.0631094	-15.8455	0.00608709	1.02
761	0.135669	0.0997861			0.118098	761	0.0276273	0.0329883			0.0303161		0.0404646		761	1.36669	1.25831			761	1.06568	1.07892				761	0.816993	-1.224	0.0404646	0.05
763	0.110283	-0.0489636	0.195554		0.0970512	763	0.041316	-0.120512		-0.18719	-0.0779089		0.151867		763	1.28909	0.89338	1.56875		763	1.09981	0.757685		0.649845		763	0.668405	-1.4961	0.151867	0.24
764	0.0227997	0.0867248		0.143952	0.0872998	764	-0.095728	0.126545	0.0663668		0.0421244		0.525697		764	1.0539	1.22103		1.393	764	0.80218	1.33827	1.16511			764	0.901207	-1.10962	0.525697	0.19
765	0.25808	0.10157		0.147755	0.174197	765	0.2277	-0.136466	-0.303183		-0.0121618		0.21633		765	1.81167	1.26349		1.40526	765	1.68927	0.730354	0.497527			765	0.65109	-1.53589	0.21633	0.4
766	-0.0843609		0.00425613		-0.037796	766		0.144767		0.0988247	0.122403		0.0833722		766	0.823454		1.00985		766		1.39562		1.25552		766	1.4461	1.4461	0.0833722	0.12
769	0.081002	0.00843891	0.0523794	0.177894	0.0844945	769	-0.0988374	0.0992749	0.0363184	0.0467178	0.0267452		0.327534		769	1.20504	1.01962	1.12818	1.50624	769	0.796457	1.25683	1.08722	1.11357		769	0.875489	-1.14222	0.327534	0.14
770	-0.0877195	-0.0718361	-0.0172481	-0.0912892	-0.065989	770	-0.116394	0.0919176	-0.046908	-0.013139	-0.0145249		0.363111		770	0.81711	0.847547	0.961063	0.810421	770	0.764902	1.23571	0.897619	0.970199		770	1.12581	1.12581	0.363111	0.11
771	0.237361		0.131253		0.18754	771		-0.0797711		-0.225079	-0.146376		0.0645432		771	1.72727		1.35286		771		0.832202		0.595554		771	0.463537	-2.15733	0.0645432	0.22
772	0.14134	0.0480859			0.0972113	772	-0.037555	-0.0480832			-0.0427872		0.0993583		772	1.38465	1.11708			772	0.91716	0.895193				772	0.724438	-1.38038	0.0993583	0.13
773	-0.131693		-0.0256328		-0.0754331	773		0.0252163		0.0742062	0.0504016		0.15907		773	0.738427		0.942686		773		1.05978		1.18633		773	1.33609	1.33609	0.15907	0.12
774	-0.0853731	0.0806575	-0.00741331	0.197155	0.059113	774	-0.219426	-0.0354201	-0.272488	-0.0142833	-0.121098		0.0868235		774	0.821537	1.20409	0.983075	1.57455	774	0.603357	0.921679	0.533964	0.967646		774	0.660372	-1.5143	0.0868235	0.2
775	-0.160987		-0.0371428		-0.0946653	775		-0.0574308		-0.0253723	-0.0411058		0.462465		775	0.690261		0.918031		775		0.876131		0.943252		775	1.13125	1.13125	0.462465	0.12
776	-0.0836387	-0.0497088	-0.00495148	-0.101709	-0.0584209	776	-0.105883	-0.0304154	-0.10404	0.0977133	-0.0274166		0.658154		776	0.824824	0.891849	0.988664	0.791208	776	0.78364	0.932362	0.786973	1.25231		776	1.074	1.074	0.658154	0.12
777	-0.135653		0.0199998		-0.0508901	777		-0.0045161		0.0405526	0.0186026		0.448046		777	0.731724		1.04713		777		0.989655		1.09787		777	1.17353	1.17353	0.448046	0.17
779	-0.252741		-0.253649		-0.253195	779		0.0434714		-0.0574028	-0.00404346		0.0394929		779	0.558803		0.557637		779		1.10528		0.876188		779	1.77481	1.77481	0.0394929	0.11
780	0.224849	-0.227744	0.0956766	0.108274	0.0791564	780	0.242243	0.0826127	0.0438754	-0.0181087	0.098798		0.749605		780	1.67822	0.59191	1.24645	1.28314	780	1.7468	1.20952	1.10631	0.959161		780	1.04626	1.04626	0.749605	0.28
781	0.0104699	0.0232082			0.0168858	781	-0.139512	0.0445514			-0.0378011		0.557812		781	1.0244	1.05489			781	0.725251	1.10803				781	0.881684	-1.13419	0.557812	0.19
783	0.0480779		0.0277148		0.0380157	783		0.174444		0.000804647	0.0962452		0.626806		783	1.11706		1.0659		783		1.49432		1.00185		783	1.14348	1.14348	0.626806	0.25
784	0.241606	-0.109633		0.0584639	0.0869816	784	-0.0805591	-0.134091	0.00638988		-0.0655224		0.291148		784	1.74424	0.776903		1.1441	784	0.830694	0.73436	1.01482			784	0.703876	-1.42071	0.291148	0.29
785	0.0136509		0.103202		0.0607307	785		0.217155		0.137649	0.179219		0.18528		785	1.03193		1.26824		785		1.64875		1.37293		785	1.31368	1.31368	0.18528	0.18
786	0.143185	0.108906			0.126384	786	0.0643062	-0.0679857			0.00317812		0.202161		786	1.39055	1.28501			786	1.15959	0.855095				786	0.752999	-1.32802	0.202161	0.16
787	0.051644	-0.276565	0.0377606	-0.35725	-0.0988992	787	-0.0528613	0.124175	-0.00213904	0.0720952	0.0406078		0.179222		787	1.12627	0.528975	1.09084	0.439289	787	0.885398	1.33099	0.995087	1.18058		787	1.37882	1.37882	0.179222	0.21
788	0.212759	0.152824		0.101658	0.158125	788	-0.562352	-0.00497408	-0.398421		-0.256463		0.0470939		788	1.63215	1.42175		1.26374	788	0.273935	0.988612	0.399557			788	0.384957	-2.59769	0.0470939	0.24
789	0.109254			-0.0436434	0.0394995	789		-0.0603693	-0.232213		-0.137846		0.259714		789	1.28604			0.904392	789		0.870223	0.585851			789	0.664743	-1.50434	0.259714	0.24
791	-0.175508			0.31601	0.136364	791		0.00951544	0.0401045		0.0250792		0.870604		791	0.667563			2.07019	791		1.02215	1.09674			791	0.773954	-1.29207	0.870604	0.7
794	0.113692	0.283778		0.278995	0.232353	794	-0.152587	-0.0776985	-0.29626		-0.166333		0.00921767		794	1.29925	1.92211		1.90106	794	0.703741	0.836183	0.505522			794	0.399313	-2.5043	0.00921767	0.23
797	-0.202364	0.203498	-0.0349044	0.119789	0.0478232	797	0.0476061	-0.0379808	0.0426981	-0.057396	0.0012603		0.815679		797	0.627532	1.59771	0.922775	1.31762	797	1.11585	0.916261	1.10331	0.876202		797	0.898332	-1.11317	0.815679	0.22
798	-0.145147		-0.0749818		-0.108649	798		-0.0521049		-0.0828812	-0.0672205		0.382146		798	0.715901		0.84143		798		0.886942		0.826264		798	1.10009	1.10009	0.382146	0.07
800	-0.139702		-0.0862026		-0.112129	800		-0.0866594		-0.113676	-0.0999576		0.711188		800	0.724934		0.819969		800		0.819107		0.769705		800	1.02842	1.02842	0.711188	0.05
801	0.0241498	0.447342		0.543511	0.389395	801	-0.311346	-0.213735	-0.589775		-0.344621		0.0220569		801	1.05718	2.80118		3.49551	801	0.488263	0.611314	0.257173			801	0.184495	-5.42021	0.0220569	0.73
802	-0.166371		-0.171148	0.0922454	-0.0633691	802		-0.116531	-0.048976	-0.233048	-0.126342		0.643623		802	0.681756		0.674298	1.23665	802		0.76466	0.893355	0.584725		802	0.865021	-1.15604	0.643623	0.21
803	0.00737527	0.212834	-0.00541733	0.159697	0.10394	803	0.0901642	-0.0786658	0.141906	-0.254322	0.0008986		0.301057		803	1.01713	1.63243	0.987604	1.44443	803	1.23073	0.834323	1.38646	0.556772		803	0.788786	-1.26777	0.301057	0.25
804	-0.096151	0.0550474	0.0357949		0.00323742	804	-0.0957139	-0.041486		0.0113231	-0.0397644		0.517431		804	0.801399	1.13513	1.08591		804	0.802206	0.908896		1.02642		804	0.905729	-1.10408	0.517431	0.12
805	-0.28954	0.0496403	0.0502475		-0.0366604	805	-0.232204	-0.224871		0.000999092	-0.137868		0.551104		805	0.513405	1.12109	1.12266		805	0.585862	0.595839		1.0023		805	0.792123	-1.26243	0.551104	0.24
806	0.191376	0.108224	0.163012		0.155561	806	0.0982806	0.154844		-0.0834613	0.0678755		0.267749		806	1.55373	1.28299	1.4555		806	1.25395	1.42838		0.825161		806	0.817174	-1.22373	0.267749	0.2
808	-0.200719	0.127158	-0.316838	0.150522	-0.0147485	808	-0.454875	-0.0383178	-0.201092	-0.120705	-0.178303		0.368492		808	0.629914	1.34016	0.482127	1.41424	808	0.350853	0.91555	0.629373	0.757346		808	0.686192	-1.45732	0.368492	0.27
809	-0.015629			-0.173205	-0.0873092	809		0.0747122	-0.214084		-0.04611		0.894283		809	0.964653			0.671112	809		1.18771	0.610824			809	1.09951	1.09951	0.894283	0.32
810	-0.072392	0.0324386	0.143761	-0.188242	-0.00385189	810	0.0360543	-0.00295472	-0.24564	-0.0546718	-0.0543455		0.646209		810	0.846463	1.07755	1.39239	0.648273	810	1.08656	0.99322	0.568015	0.881715		810	0.890239	-1.12329	0.646209	0.2
811	-0.130976			-0.000213442	-0.0606918	811		-0.120306	-0.0153943		-0.0646897		0.98098		811	0.739646			0.999509	811		0.758044	0.965174			811	0.990837	-1.00925	0.98098	0.17
812	0.118947	0.148242	-0.0924629	0.173184	0.0986543	812	-0.515248	0.0243791	-0.142188	-0.0653396	-0.133096		0.0972587		812	1.31506	1.40683	0.808234	1.48999	812	0.305318	1.05774	0.720796	0.860321		812	0.586475	-1.7051	0.0972587	0.22
813	0.0159913	0.0682196	0.188889	0.0501951	0.0859128	813	0.0243692	-0.000589819	0.0385969	-0.0733289	-0.000658511		0.113354		813	1.03751	1.17009	1.54486	1.12252	813	1.05772	0.998643	1.09294	0.844639		813	0.819273	-1.22059	0.113354	0.12
814	-0.0788173		-0.0488755	0.0981166	-0.00274891	814		-0.0147631	0.316772	-0.0855747	0.109641		0.577783		814	0.834032		0.893562	1.25348	814		0.966578	2.07382	0.821155		814	1.29536	1.29536	0.577783	0.42
815	0.167944	0.134984	0.129733		0.144553	815	0.145443	-0.0515759		-0.200505	-0.0123279		0.149396		815	1.47212	1.36453	1.34813		815	1.39779	0.888023		0.630224		815	0.696818	-1.43509	0.149396	0.23
816	0.248257	0.0469211	0.206213	0.130553	0.164625	816	-0.432175	0.00298844	-0.221905	-0.0166222	-0.133867		0.0265724		816	1.77116	1.11409	1.60773	1.35068	816	0.369679	1.0069	0.599923	0.962449		816	0.50293	-1.98835	0.0265724	0.21
817	0.00555896		0.101487		0.0561662	817		0.0319699		-0.0119296	0.0105746		0.496232		817	1.01288		1.26324		817		1.07639		0.972905		817	0.900344	-1.11069	0.496232	0.14
818	0.253694	0.179223	1.018		0.660467	818	0.102257	0.192704		0.427554	0.263273		0.442306		818	1.79347	1.51085	10.4231		818	1.26548	1.55849		2.67642		818	0.400687	-2.49571	0.442306	2.96
819	-0.0958928	0.20697	0.118073		0.0939852	819	0.11538	-0.173121		-0.0892863	-0.0315613		0.369719		819	0.801876	1.61053	1.31242		819	1.30431	0.671242		0.814167		819	0.748951	-1.3352	0.369719	0.3
820	0.0733499	0.0541126	0.104637		0.0778676	820	-0.000977851	0.0810406		-0.0121969	0.0246506		0.171145		820	1.184	1.13269	1.27244		820	0.997751	1.20515		0.972306		820	0.884673	-1.13036	0.171145	0.08
821	0.414753	0.0763305	0.179621	0.651671	0.388595	821	0.164047	0.264135	0.332401	0.0242943	0.211083		0.389004		821	2.59868	1.19215	1.51224	4.48406	821	1.45897	1.83711	2.14981	1.05753		821	0.664488	-1.50492	0.389004	0.78
822	0.243603	0.0225652	0.236472		0.178915	822	0.0462224	0.196074		0.0617155	0.106715		0.487789		822	1.75228	1.05333	1.72374		822	1.1123	1.57063		1.1527		822	0.846838	-1.18086	0.487789	0.27
823	0.267351	0.0582602	0.263205	0.0785889	0.17796	823	0.162123	0.147391	0.243444	0.103969	0.167223		0.968681		823	1.85076	1.14356	1.83318	1.19836	823	1.45252	1.40408	1.75164	1.27048		823	0.97558	-1.02503	0.968681	0.22
824	-0.204897	-0.0669242	0.0382761	-0.12584	-0.0807062	824	-0.183196	-0.0754789	-0.174389	-0.0251237	-0.109384		0.713231		824	0.623882	0.857187	1.09213	0.748445	824	0.65585	0.840468	0.669285	0.943792		824	0.9361	-1.06826	0.713231	0.12
825	-0.187171	-0.123703	-0.00382214		-0.0981336	825	-0.0717938	-0.0528516		0.0102753	-0.0366861		0.322451		825	0.649873	0.752137	0.991238		825	0.84763	0.885418		1.02394		825	1.15199	1.15199	0.322451	0.11
826	0.226258	0.203083			0.214825	826	0.147197	0.0820065			0.115824		0.101618		826	1.68368	1.59618			826	1.40345	1.20783				826	0.796157	-1.25603	0.101618	0.11
827	0.0537814	0.160002	-0.0702167	0.259171	0.117621	827	-0.471568	-0.00638134	-0.405877	-0.100729	-0.202596		0.0411546		827	1.13183	1.44545	0.850713	1.81623	827	0.337623	0.985414	0.392757	0.792996		827	0.478391	-2.09034	0.0411546	0.26
829	-0.00558749		-0.215638		-0.0980354	829		0.168754		0.0745574	0.124204		0.181085		829	0.987217		0.608643		829		1.47487		1.18729		829	1.66817	1.66817	0.181085	0.24
830	0.172435	-0.00671341	0.501474		0.274551	830	0.184488	0.124336		0.230245	0.181841		0.792582		830	1.48742	0.984661	3.17303		830	1.52928	1.33148		1.6992		830	0.807773	-1.23797	0.792582	0.67
831	-0.0692354	0.00442767	-0.0313501		-0.0310126	831	-0.229126	-0.046649		-0.0894004	-0.11499		0.203559		831	0.852638	1.01025	0.930358		831	0.590029	0.898154		0.813953		831	0.824181	-1.21333	0.203559	0.1
832	0.214545	-0.0343775	0.23303	0.0444138	0.128769	832	-0.0103707	0.0121054	0.0320573	0.0602984	0.0243029		0.223673		832	1.63887	0.923895	1.71013	1.10768	832	0.976403	1.02827	1.07661	1.14894		832	0.786201	-1.27194	0.223673	0.2
833	0.197267	-0.0458951	0.328625		0.186191	833	0.0777512	0.063361		0.0747697	0.0720048		0.467579		833	1.57495	0.899715	2.1312		833	1.19606	1.15707		1.18787		833	0.768802	-1.30073	0.467579	0.36
834	0.0966353			-0.257863	-0.045405	834		-0.0319831	-0.472616		-0.198661		0.605491		834	1.24921			0.552252	834		0.929003	0.336809			834	0.702658	-1.42317	0.605491	0.46
835	-0.26057	-0.290191	-0.489127		-0.335452	835	-0.504482	0.272001		0.234201	0.113767		0.256881		835	0.54882	0.512635	0.324245		835	0.312981	1.87069		1.71475		835	2.81332	2.81332	0.256881	0.5
836	-0.405716	-0.253938	-0.255814	0.00361699	-0.201799	836	-0.565889	-0.343577	-0.426488	-0.588046	-0.469223		0.0492706		836	0.392902	0.557265	0.554864	1.00836	836	0.271713	0.453339	0.374552	0.258198		836	0.540227	-1.85107	0.0492706	0.14
837	-0.220983	-0.493132	-0.506064	-0.447366	-0.400313	837	-0.231039	0.256326	0.0871563	0.255571	0.131561		0.0086007		837	0.601197	0.321269	0.311843	0.356972	837	0.587436	1.80437	1.22224	1.80124		837	3.4031	3.4031	0.0086007	0.3
838	0.0326058		-0.186007		-0.063088	838		-0.0517335		-0.133203	-0.0905609		0.904853		838	1.07797		0.651617		838		0.887701		0.735862		838	0.938701	-1.0653	0.904853	0.23
840	0.0822522	0.0633304	0.072753	0.152587	0.0941963	840	-0.491852	-0.00589598	-0.115238	-0.0515396	-0.130215		0.0613795		840	1.20852	1.15699	1.18237	1.42098	840	0.322216	0.986516	0.766941	0.888097		840	0.596469	-1.67653	0.0613795	0.16
843	-0.270333	-0.0862559			-0.168614	843	-0.41634	-0.202171			-0.296185		0.451595		843	0.53662	0.819868			843	0.383407	0.627812				843	0.745468	-1.34144	0.451595	0.19
844	0.282047	0.219293			0.251802	844	0.231529	0.113815			0.176648		0.362749		844	1.91446	1.65689			844	1.70423	1.29962				844	0.841097	-1.18892	0.362749	0.24
845	-0.0417346	0.0382828	-0.00122196	0.157265	0.0447437	845	-0.0892611	-0.0701085	0.0131228	0.118485	0.00102838		0.506983		845	0.908375	1.09215	0.99719	1.43636	845	0.814215	0.850925	1.03068	1.31367		845	0.904242	-1.1059	0.506983	0.16
846	0.777382		0.843836		0.811879	846		0.422038		0.451449	0.436992		0.00931416		846	5.98938		6.9797		846		2.64264		2.8278		846	0.421807	-2.37075	0.00931416	0.5
847	-0.289651	0.00878137	-0.105119		-0.111873	847	-0.314192	-0.146033		-0.198549	-0.214057		0.41522		847	0.513273	1.02043	0.785021		847	0.485074	0.714442		0.633069		847	0.790343	-1.26527	0.41522	0.16
848	-0.303324	-0.0344253	-0.183102		-0.159653	848	-0.265394	-0.188333		-0.283315	-0.24369		0.434497		848	0.497366	0.923793	0.655991		848	0.542758	0.648138		0.520817		848	0.824067	-1.21349	0.434497	0.13
850	-0.21132	0.11017	-0.0289324		-0.0239513	850	-0.172582	-0.0660868		-0.157689	-0.12951		0.420045		850	0.614723	1.28876	0.935551		850	0.672075	0.858842		0.695523		850	0.784226	-1.27514	0.420045	0.2
851	0.214801	0.0319698			0.132936	851	0.346877	-0.137028			0.169099		0.949594		851	1.63984	1.07639			851	2.22268	0.72941				851	1.08683	1.08683	0.949594	0.8
852	-0.63875		0.0590159	0.353014	0.0827392	852		-0.176045	0.405338	-0.173299	0.111784		0.802129		852	0.229747		1.14555	2.25431	852		0.666738	2.54295	0.670967		852	1.06916	1.06916	0.802129	0.86
853	0.191527	0.337368	0.355627		0.300793	853	0.197441	0.245684		0.217638	0.220706		0.237732		853	1.55427	2.17454	2.26792		853	1.57558	1.7607		1.65059		853	0.831597	-1.20251	0.237732	0.23
854	0.176755		0.104768		0.142252	854		-0.0751129		-0.136607	-0.104772		0.034925		854	1.5023		1.27282		854		0.841176		0.730119		854	0.566208	-1.76613	0.034925	0.13
856	0.0250583	0.00590571	-0.00656387	0.0172618	0.0105792	856	0.0506211	0.0220566	-0.0464182	-0.0666995	-0.00744805		0.499891		856	1.0594	1.01369	0.985	1.04055	856	1.12362	1.0521	0.898632	0.857631		856	0.959341	-1.04238	0.499891	0.06
857	-0.383358		0.13943	0.65273	0.321338	857		-0.110763	0.331956	0.0451559	0.128407		0.891234		857	0.413658		1.37857	4.495	857		0.774885	2.14761	1.10957		857	0.641311	-1.55931	0.891234	1.3
858	0.138907	0.165435	0.173437		0.159509	858	0.160636	0.0369884		-0.0461927	0.058876		0.149033		858	1.37691	1.46364	1.49086		858	1.44756	1.0889		0.899099		858	0.793172	-1.26076	0.149033	0.16
859	-0.0205901		-0.138952		-0.0757513	859		-0.00998567		-0.0334306	-0.0215499		0.437392		859	0.953696		0.726186		859		0.977269		0.925911		859	1.13293	1.13293	0.437392	0.12
860	0.0313747			0.338678	0.211658	860		0.0292408	0.225743		0.138512		0.782284		860	1.07492			2.18111	860		1.06965	1.68168			860	0.844995	-1.18344	0.782284	0.63
861	0.0688934	-0.0181467	-0.0142071		0.0140724	861	-0.00738241	-0.00383209		-0.111721	-0.0381776		0.306271		861	1.17191	0.959077	0.967816		861	0.983145	0.991215		0.773177		861	0.886645	-1.12785	0.306271	0.1
864	0.0490476	0.102311	0.050972	0.132421	0.0851335	864	-0.0163619	0.0369466	0.0190807	-0.0946632	-0.0108967		0.0338112		864	1.11956	1.26564	1.12453	1.3565	864	0.963026	1.0888	1.04491	0.804149		864	0.801622	-1.24747	0.0338112	0.09
866	-0.180192		0.0291765	-0.142766	-0.0880035	866		-0.136822	-0.335131	-0.0655092	-0.164947		0.475469		866	0.660401		1.06949	0.719836	866		0.729757	0.462242	0.859985		866	0.837638	-1.19383	0.475469	0.17
868	0.127692	0.181261	0.0936936		0.135721	868	0.148693	0.120803		-0.0441223	0.0830704		0.41695		868	1.34181	1.51796	1.24078		868	1.40829	1.3207		0.903395		868	0.885828	-1.12889	0.41695	0.18
869	0.130111	-0.00204364	-0.000143166	0.0908729	0.0585234	869	-0.0984025	0.016104	0.0212444	-0.100071	-0.0362872		0.0927887		869	1.34931	0.995305	0.99967	1.23274	869	0.797255	1.03778	1.05013	0.794199		869	0.803877	-1.24397	0.0927887	0.11
870	0.151411	-0.0111333	0.103039		0.0863112	870	0.0410925	0.0471019		-0.0651893	0.0106412		0.291111		870	1.41713	0.97469	1.26777		870	1.09924	1.11456		0.860619		870	0.840098	-1.19034	0.291111	0.15
871	0.0556535	0.0258419		-0.21266	-0.0282822	871	-0.00100527	-0.0800521	-0.225004		-0.092408		0.615734		871	1.13672	1.06131		0.61283	871	0.997688	0.831664	0.595657			871	0.862729	-1.15911	0.615734	0.2
872	0.174551	0.0667087	0.127001	0.124026	0.124743	872	0.0618719	0.0256385	0.00723841	-0.0222359	0.0192015		0.00987719		872	1.49469	1.16603	1.33968	1.33054	872	1.15311	1.06081	1.01681	0.950089		872	0.784257	-1.27509	0.00987719	0.08
873	0.160725	0.229532	0.0336223	-0.0227039	0.111752	873	-0.300091	-0.0333375	-0.28196	-0.116935	-0.168516		0.0170642		873	1.44786	1.69642	1.08049	0.949065	873	0.501083	0.92611	0.522445	0.763951		873	0.524483	-1.90664	0.0170642	0.2
874	0.0852959		0.0257238		0.0565305	874		-0.0419314		-0.0763122	-0.0587817		0.0794302		874	1.21701		1.06102		874		0.907964		0.838857		874	0.76681	-1.3041	0.0794302	0.09
875	-0.0570557	-0.043976		-0.00728903	-0.035592	875	0.0499631	-0.0867536	-0.0968323		-0.0392129		0.873306		875	0.876888	0.903699		0.983356	875	1.12192	0.818929	0.800143			875	0.991697	-1.00837	0.873306	0.11
876	-0.483478	0.112343	0.203581	0.193654	0.0776972	876	-0.448378	-0.0651033	0.00962878	-0.309931	-0.166024		0.325245		876	0.32849	1.29522	1.59801	1.5619	876	0.356141	0.860789	1.02242	0.489857		876	0.570531	-1.75275	0.325245	0.34
877	0.00594489		0.0584602	0.0629625	0.0432162	877		-0.0603851	-0.0362691	-0.050559	-0.048958		0.00951201		877	1.01378		1.14409	1.15601	877		0.870192	0.91988	0.890104		877	0.808771	-1.23644	0.00951201	0.05
878	-0.0901508	-0.0370471	-0.0127536	-0.0693923	-0.0513216	878	-0.156276	-0.117214	0.0465223	-0.136589	-0.0829585		0.46608		878	0.812548	0.918233	0.971061	0.85233	878	0.697789	0.76346	1.11307	0.730149		878	0.929743	-1.07557	0.46608	0.1
879	0.155247	0.0288622			0.0966361	879	0.041866	-0.0524365			-0.00273069		0.34236		879	1.42971	1.06872			879	1.1012	0.886265				879	0.795487	-1.25709	0.34236	0.21
880	0.177462	0.0352811		0.0960237	0.106851	880	0.110991	-0.0239845	-0.117622		2.97044e-05		0.221046		880	1.50474	1.08463		1.24745	880	1.29119	0.946271	0.762743			880	0.78195	-1.27885	0.221046	0.2
881	0.0396705	0.427899		0.486594	0.357957	881	-0.196816	-0.454432	-0.305685		-0.306425		0.015996		881	1.09565	2.67855		3.06616	881	0.635601	0.351211	0.49467			881	0.21658	-4.61724	0.015996	0.61
883	-0.146611		-0.103379		-0.124457	883		-0.169018		-0.0934757	-0.129606		0.898942		883	0.713492		0.788172		883		0.677613		0.806351		883	0.988214	-1.01193	0.898942	0.07
884	0.0839377		0.419798		0.283557	884		0.00464911		0.0659089	0.0363583		0.33219		884	1.21321		2.62904		884		1.01076		1.16388		884	0.565981	-1.76684	0.33219	0.71
886	0.00671885	0.232554	0.166029		0.145041	886	-0.0985423	-0.0765125		0.00354139	-0.0549162		0.0597855		886	1.01559	1.70826	1.46565		886	0.796999	0.83847		1.00819		886	0.63102	-1.58474	0.0597855	0.21
887	-0.0447641		0.268052		0.13922	887		-0.112963		-0.0911191	-0.101904		0.306082		887	0.902061		1.85375		887		0.77097		0.810739		887	0.573953	-1.7423	0.306082	0.48
889	-0.0663769	0.26272	0.21994		0.161244	889	-0.185479	-0.119512		-0.165591	-0.155974		0.0482347		889	0.858268	1.83113	1.65936		889	0.652411	0.75943		0.682981		889	0.481706	-2.07596	0.0482347	0.3
890	0.0165313	0.108693		0.121155	0.0845696	890	-0.00463968	-0.0872106	-0.0487653		-0.0455597		0.0339114		890	1.0388	1.28438		1.32177	890	0.989374	0.818068	0.893788			890	0.74109	-1.34936	0.0339114	0.1
892	0.0589876	0.0853487	-0.0585359	-0.0634507	0.0107894	892	0.0361537	0.143345	-0.0779041	0.0537323	0.0458466		0.598193		892	1.14548	1.21716	0.873905	0.864071	892	1.08681	1.39106	0.835788	1.1317		892	1.08407	1.08407	0.598193	0.15
893	-0.15255	0.0408791			-0.0451545	893	-0.0977462	-0.113527			-0.105565		0.658865		893	0.703801	1.0987			893	0.798461	0.769968				893	0.870141	-1.14924	0.658865	0.2
894	0.352517		0.729007		0.580342	894		0.259176		0.359164	0.312041		0.356456		894	2.25173		5.35805		894		1.81625		2.28646		894	0.539137	-1.85482	0.356456	1.57
896	0.29516	0.248106	0.259365	0.656579	0.402079	896	0.167078	0.148295	0.361356	0.120298	0.210411		0.190284		896	1.97315	1.77054	1.81704	4.53502	896	1.46919	1.407	2.29803	1.31916		896	0.64318	-1.55478	0.190284	0.71
897	0.0166599	0.0671725	0.0343307	-0.0242445	0.0247259	897	0.0320281	-0.111694	-0.0904613	-0.2369	-0.0913421		0.07517		897	1.03911	1.16727	1.08226	0.945705	897	1.07653	0.773226	0.811968	0.579562		897	0.765477	-1.30638	0.07517	0.11
898	-0.001226	0.424497			0.261837	898	-0.539406	-0.503561			-0.521114		0.0754215		898	0.997181	2.65765			898	0.288798	0.313645				898	0.164835	-6.06668	0.0754215	0.83
899	-0.254264	-0.0770807	0.135817	-0.0120786	-0.0298922	899	-0.386132	-0.19028	0.104409	0.0242439	-0.0724442		0.676455		899	0.556847	0.837374	1.36715	0.972571	899	0.411024	0.645239	1.27177	1.05741		899	0.906667	-1.10294	0.676455	0.26
900	-0.156826	-0.0675927	0.150673		-0.00473003	900	-0.614923	-0.19135		0.0110498	-0.195605		0.307473		900	0.696906	0.855869	1.41473		900	0.242704	0.643651		1.02577		900	0.644355	-1.55194	0.307473	0.31
901	0.155687	0.317661			0.244182	901	0.156056	0.199244			0.178186		0.554252		901	1.43116	2.07808			901	1.43237	1.58214				901	0.859022	-1.16411	0.554252	0.33
902	0.211857	0.20397	-0.0109743	0.625373	0.32345	902	0.0676354	0.182492	0.349879	-0.100376	0.155528		0.447854		902	1.62876	1.59945	0.975047	4.22059	902	1.16852	1.52227	2.2381	0.793641		902	0.679325	-1.47205	0.447854	0.78
903	0.161198	0.203302	0.0701458	0.29583	0.190185	903	0.0744095	0.15418	0.288428	0.051415	0.152408		0.589675		903	1.44943	1.59699	1.17529	1.9762	903	1.18689	1.4262	1.9428	1.12568		903	0.91669	-1.09088	0.589675	0.25
904	-0.0105685	-0.0479437		-0.0962369	-0.0501742	904	-0.328973	-0.0346164	-0.0901713		-0.133764		0.347127		904	0.975959	0.895481		0.801241	904	0.468843	0.923387	0.81251			904	0.824917	-1.21224	0.347127	0.15
905	0.127341	-0.0448689	0.133635		0.079528	905	-0.0706338	-0.0316024		-0.0149294	-0.038433		0.141524		905	1.34073	0.901843	1.3603		905	0.849897	0.929817		0.966208		905	0.762147	-1.31208	0.141524	0.15
906	-0.0454595	0.0480469	0.181431	0.16633	0.0971548	906	-0.0526751	-0.0199818	0.154283	0.0493235	0.0401689		0.465239		906	0.900618	1.11698	1.51856	1.46666	906	0.885778	0.955033	1.42654	1.12027		906	0.877029	-1.14021	0.465239	0.19
908	0.101177	0.0720258		0.253969	0.149972	908	-0.0454302	0.0296613	0.0209438		0.00299628		0.0830813		908	1.26234	1.18039		1.79461	908	0.900679	1.07068	1.04941			908	0.712893	-1.40273	0.0830813	0.2
909	0.352131	1.01266			0.79746	909	1.04671	0.325836			0.82129		0.994389		909	2.24973	10.2958			909	11.1356	2.11756				909	1.0564	1.0564	0.994389	6.04
910	-0.0368267	0.219868			0.110216	910	0.0822814	-0.0243167			0.0322448		0.696783		910	0.918699	1.65908			910	1.2086	0.945547				910	0.835658	-1.19666	0.696783	0.39
912	0.117435	0.0355857	0.115926	-0.03161	0.0636741	912	-0.119948	0.09821	0.102316	-0.0233934	0.0238317		0.510015		912	1.31049	1.08539	1.30595	0.929801	912	0.758668	1.25375	1.26566	0.94756		912	0.912342	-1.09608	0.510015	0.15
913	0.22248	-0.0145812	0.0660364		0.102696	913	0.0615865	0.0992603		-0.0580719	0.0392789		0.535273		913	1.66909	0.966983	1.16422		913	1.15236	1.25678		0.874839		913	0.864137	-1.15722	0.535273	0.24
914	0.0637337	0.134973	0.075327	0.10796	0.096404	914	-0.13979	0.0612704	0.0770699	-0.111044	-0.0171787		0.0803283		914	1.15807	1.3645	1.1894	1.28221	914	0.724786	1.15152	1.19418	0.774383		914	0.76987	-1.29892	0.0803283	0.13
915	-0.0512501	-0.0856389		0.241483	0.0611344	915	-0.119643	-0.0219641	-0.0529378		-0.0629625		0.406979		915	0.888689	0.821034		1.74375	915	0.759202	0.950683	0.885242			915	0.751455	-1.33075	0.406979	0.3
916	0.238424		0.0396227		0.150301	916		-0.0522778		-0.000694475	-0.0257207		0.248342		916	1.73151		1.09553		916		0.886589		0.998402		916	0.666774	-1.49976	0.248342	0.32
917	0.0640876	0.185157	0.790214		0.470295	917	-0.016195	0.114535		0.377703	0.190458		0.498658		917	1.15901	1.53164	6.169		917	0.963396	1.30177		2.38618		917	0.525004	-1.90475	0.498658	1.67
918	0.119409	-0.0625082			0.0379069	918	0.0383327	-0.00504107			0.0171871		0.911087		918	1.31646	0.865948			918	1.09228	0.98846				918	0.953411	-1.04887	0.911087	0.23
919	0.124673	0.203404	-0.115212	0.647782	0.308615	919	0.00321201	0.152098	0.338397	-0.156907	0.122484		0.518884		919	1.33252	1.59736	0.766987	4.44408	919	1.00742	1.41938	2.1797	0.696775		919	0.651432	-1.53508	0.518884	0.88
920	0.190872	-0.0736121	-0.0781547		0.0322592	920	0.108846	-0.122059		-0.182785	-0.0463548		0.566771		920	1.55193	0.844088	0.835305		920	1.28483	0.754989		0.656469		920	0.834422	-1.19843	0.566771	0.31
921	-0.183323	0.498682			0.279707	921	-0.494762	-0.731789			-0.597301		0.166244		921	0.655657	3.1527			921	0.320065	0.185443				921	0.132737	-7.53371	0.166244	1.25
923	-0.0047119	0.148608	0.410499	0.15739	0.204619	923	-0.0917267	0.0742649	0.163608	0.276971	0.125954		0.556635		923	0.989209	1.40802	2.57335	1.43678	923	0.809605	1.18649	1.4575	1.89222		923	0.834324	-1.19858	0.556635	0.41
924	0.149766	0.0434556		0.332837	0.192102	924	-0.00768494	0.0279812	0.0126337		0.0112218		0.12572		924	1.41178	1.10524		2.15197	924	0.98246	1.06655	1.02952			924	0.659356	-1.51663	0.12572	0.31
925	0.0274198	-0.0414115			-0.00563367	925	-0.22037	0.0133338			-0.0879841		0.511204		925	1.06517	0.909052			925	0.602046	1.03118				925	0.827274	-1.20879	0.511204	0.23
926	-0.00910107	0.0137603	0.381142		0.167967	926	-0.124305	0.0833428		0.213022	0.0786724		0.679369		926	0.979262	1.03219	2.40515		926	0.751095	1.21155		1.63314		926	0.814151	-1.22827	0.679369	0.53
928	0.0747895			0.14382	0.110675	928		0.149483	0.0310835		0.0943057		0.807397		928	1.18793			1.39258	928		1.41086	1.0742			928	0.96301	-1.03841	0.807397	0.2
929	0.153579	0.0112205			0.0882069	929	0.0508512	-0.0256145			0.0142991		0.478807		929	1.42423	1.02617			929	1.12422	0.942726				929	0.843514	-1.18552	0.478807	0.22
930	0.304322	0.0659493			0.201289	930	-0.314276	-0.0522651			-0.163804		0.173026		930	2.01522	1.16399			930	0.48498	0.886615				930	0.431427	-2.31789	0.173026	0.47
931	0.0950359	0.228383		0.0409485	0.128768	931	-0.123598	-0.0170018	-0.01438		-0.0487664		0.0593662		931	1.24462	1.69193		1.09888	931	0.752319	0.961608	0.967431			931	0.664455	-1.50499	0.0593662	0.19
932	0.0403171	0.101879	0.00901013	0.121176	0.0704496	932	-0.00891202	-0.0901487	0.0199612	-0.102762	-0.0423246		0.0293691		932	1.09728	1.26438	1.02096	1.32183	932	0.979688	0.812552	1.04704	0.789293		932	0.771304	-1.2965	0.0293691	0.09
933	0.17042	0.116371			0.144236	933	0.0702782	0.012866			0.0425201		0.122888		933	1.48054	1.30729			933	1.17565	1.03007				933	0.791197	-1.26391	0.122888	0.11
934	0.159059		0.120803		0.140352	934		0.0186791		-0.0789069	-0.0273787		0.0832936		934	1.44231		1.3207		934		1.04395		0.83386		934	0.679625	-1.4714	0.0832936	0.12
935	0.383334		0.150823	-0.483677	0.142064	935		-0.0272804	-0.431142	-0.136922	-0.167647		0.493185		935	2.41732		1.41522	0.32834	935		0.939117	0.37056	0.729589		935	0.490105	-2.04038	0.493185	0.63
936	0.00267526	0.222581	-0.0135167	0.369184	0.174993	936	0.20552	-0.132739	-0.0245405	-0.0435824	0.0202986		0.263938		936	1.00618	1.66948	0.969356	2.33983	936	1.60517	0.73665	0.94506	0.904519		936	0.700335	-1.42789	0.263938	0.38
938	0.18047		0.113444		0.148249	938		0.0295601		-0.0483717	-0.00766005		0.0931836		938	1.5152		1.29851		938		1.07043		0.894599		938	0.698379	-1.43189	0.0931836	0.14
939	0.761727		0.0340015	0.747418	0.618008	939		0.535113	0.438517	-0.0825672	0.367994		0.518552		939	5.77733		1.08144	5.59008	939		3.42857	2.74484	0.826862		939	0.562323	-1.77834	0.518552	1.72
940	0.181183	0.0107525	0.139322	0.0398606	0.0983941	940	0.0944622	-0.0412813	0.000523706	-0.103116	-0.00632634		0.119063		940	1.51769	1.02507	1.37823	1.09613	940	1.24297	0.909324	1.00121	0.788649		940	0.785741	-1.27268	0.119063	0.15
941	0.226491	-0.0269276	0.112267	0.14805	0.124313	941	0.273455	-0.0444969	-0.0377357	-0.0872015	0.052544		0.401849		941	1.68458	0.93988	1.29499	1.40621	941	1.87696	0.902616	0.916778	0.818085		941	0.847678	-1.17969	0.401849	0.29
943	0.0520263	0.108977			0.0814346	943	-0.195879	-0.172295			-0.183927		0.0132985		943	1.12727	1.28522			943	0.636973	0.672519				943	0.542798	-1.84231	0.0132985	0.08
944	0.100067	-0.00705336	0.0514495		0.0503513	944	0.0994936	-0.0554516		-0.0459736	0.0053441		0.45421		944	1.25912	0.98389	1.12577		944	1.25746	0.880133		0.899552		944	0.901556	-1.10919	0.45421	0.15
945	0.0655719	0.0138123	-0.0150397	0.0096882	0.0195125	945	-0.00753531	0.0280106	0.0228648	-0.0398456	0.00171372		0.473692		945	1.16298	1.03232	0.965963	1.02256	945	0.982799	1.06662	1.05406	0.912335		945	0.959845	-1.04183	0.473692	0.05
947	0.475875	0.352937	0.0230255		0.322203	947	0.257087	0.424842		-0.164426	0.234864		0.641119		947	2.99141	2.25391	1.05445		947	1.80754	2.65976		0.684816		947	0.817825	-1.22275	0.641119	0.8
948	0.471943	0.130727	0.949512		0.64405	948	0.0117261	0.221486		0.45673	0.267566		0.34711		948	2.96444	1.35122	8.9025		948	1.02737	1.66528		2.8624		948	0.420258	-2.37949	0.34711	2.36
949	0.493314	0.794185			0.6693	949	0.526242	0.34067			0.443293		0.356221		949	3.11397	6.22566			949	3.35925	2.19114				949	0.594283	-1.6827	0.356221	1.66
950	-0.0132247			0.421796	0.256619	950		0.0503476	-0.180811		-0.0500303		0.388058		950	0.970008			2.64117	950		1.12292	0.65946			950	0.493573	-2.02604	0.388058	0.87
951	0.178978		0.152393		0.165889	951		0.119002		-0.0539866	0.0410644		0.267459		951	1.51		1.42034		951		1.31523		0.883107		951	0.750197	-1.33298	0.267459	0.22
953	0.780398	1.05432	1.37741		1.13787	953	1.07532	0.540579		0.660235	0.822585		0.257865		953	6.03112	11.3323	23.8456		953	11.8938	3.47199		4.57336		953	0.483854	-2.06674	0.257865	5.91
954	0.18992	0.122653		0.194138	0.170116	954	0.00157753	-0.103221	-0.20966		-0.0952528		0.0139155		954	1.54853	1.32634		1.56365	954	1.00364	0.788458	0.617078			954	0.542789	-1.84234	0.0139155	0.14
955	0.566482	0.332526	0.895724		0.659639	955	0.430832	0.312156		0.369322	0.373474		0.244609		955	3.68537	2.15043	7.86545		955	2.6967	2.0519		2.34057		955	0.51741	-1.9327	0.244609	1.72
956	0.195263		0.162615		0.179246	956		-0.0291375		-0.054751	-0.0417554		0.00870838		956	1.5677		1.45417		956		0.93511		0.881554		956	0.601172	-1.66342	0.00870838	0.06
958	0.00584825	0.123015		0.359533	0.188404	958	0.0450819	0.0571525	0.197379		0.105555		0.613135		958	1.01356	1.32744		2.28841	958	1.10938	1.14065	1.57536			958	0.826325	-1.21018	0.613135	0.41
959	-0.0147466	0.148869		0.486208	0.25839	959	0.0612021	0.0345602	-0.181963		-0.015941		0.229836		959	0.966615	1.40886		3.06343	959	1.15134	1.08283	0.657714			959	0.531702	-1.88075	0.229836	0.66
961	-0.00286664			0.397123	0.241637	961		-0.0508447	-0.36011		-0.178511		0.252264		961	0.993421			2.4953	961		0.889519	0.436405			961	0.38006	-2.63116	0.252264	0.78
962	0.270589	1.10783			0.865779	962	1.18692	0.514241			0.969567		0.792147		962	1.86462	12.8182			962	15.3788	3.26769				962	1.26995	1.26995	0.792147	8.16
963	0.249725	0.169176		0.263935	0.229573	963	0.0843819	-0.119146	0.11674		0.0391397		0.0654167		963	1.77715	1.4763		1.83626	963	1.21446	0.760071	1.3084			963	0.645011	-1.55036	0.0654167	0.2
965	0.65526	0.494388	0.504391		0.557802	965	0.356958	0.336025		-0.233551	0.224166		0.11774		965	4.52127	3.12167	3.19441		965	2.27488	2.16783		0.584049		965	0.463836	-2.15594	0.11774	0.71
966	0.507518	0.75599	1.19511		0.913647	966	0.801678	0.0730651		0.680907	0.613261		0.37542		966	3.2175	5.70151	15.6715		966	6.334	1.18322		4.79631		966	0.500742	-1.99704	0.37542	4.1
970	1.42098	1.24549			1.34204	970	1.52359	0.914134			1.318		0.752877		970	26.3618	17.599			970	33.3877	8.20605				970	0.946155	-1.05691	0.752877	13.33
971	0.578977	0.932537	1.5048		1.16956	971	0.979601	0.565735		0.639431	0.767889		0.40543		971	3.79295	8.56124	31.9743		971	9.54116	3.67904		4.35944		971	0.396577	-2.52158	0.40543	8.9
972	0.882136	0.242835		0.708952	0.683905	972	0.267244	0.804151	0.337681		0.53977		0.607703		972	7.62317	1.74918		5.11626	972	1.85031	6.37017	2.17611			972	0.71757	-1.39359	0.607703	2.24
973	0.511069	0.280752	1.05532		0.740656	973	0.320346	0.0512036		0.435782	0.296936		0.247744		973	3.24391	1.90877	11.3585		973	2.09096	1.12513		2.72761		973	0.359982	-2.77792	0.247744	2.99
974	-0.314858	-0.504768			-0.399514	974	-0.2965	-0.482355			-0.37956		0.892138		974	0.48433	0.312775			974	0.505243	0.32934				974	1.04702	1.04702	0.892138	0.12
975	-0.264147	-0.539943	-0.305968	-0.405954	-0.366584	975	-0.268979	-0.456192	-0.528168	-0.51165	-0.4282		0.493659		975	0.544318	0.288441	0.494347	0.392686	975	0.538296	0.34979	0.296368	0.307858		975	0.867728	-1.15243	0.493659	0.08
976	0.814089		0.778165		0.796498	976		0.389034		0.399907	0.394505		0.0021759		976	6.51762		6.0002		976		2.44925		2.51135		976	0.396284	-2.52345	0.0021759	0.26
978	0.731719		1.08028		0.940069	978		0.296033		0.472538	0.393191		0.11626		978	5.39162		12.0304		978		1.97712		2.96851		978	0.283872	-3.52272	0.11626	3.36
980	0.0876129	0.0778933			0.0827803	980	-0.118448	-0.146938			-0.132459		0.00484486		980	1.22353	1.19645			980	0.761293	0.712956				980	0.609201	-1.6415	0.00484486	0.03

## Sheet: Table S3
WCH16	Log transformed standardised abundance values					WCH16	Log transformed standardised abundance values								WCH16	Standardized abundance values				WCH16	Standardized abundance values					WCH16
Master spot number	T-1	T-2	T-3	T-4	Average	Master spot number	O-1	O-2	O-3	O-4	Average		p-value		Master spot number	T-1	T-2	T-3	T-4	Master spot number	O-1	O-2	O-3	O-4		Master spot number	fold-change	fold-change	p-value	Standard error fold-change
1	-0.235153			-0.166846	-0.199658	1		0.0635368	-0.122137		-0.0194523		0.224746		1	0.581898			0.681011	1		1.15754	0.754853			1	1.51428	1.51428	0.224746	0.21
3	-0.074433		0.16503	-0.0232818	0.0351062	3		0.126124	-0.0707946	0.134225	0.0729491		0.70165		3	0.842494		1.46228	0.947803	3		1.33698	0.849582	1.36215		3	1.09105	1.09105	0.70165	0.25
4	0.012216			0.0422813	0.0275088	4		-0.0694244	0.123881		0.037896		0.999854		4	1.02853			1.10225	4		0.852267	1.33009			4	1.02421	1.02421	0.999854	0.24
8	-0.206975			-0.559052	-0.348272	8		-0.235254	-0.538216		-0.360836		0.988669		8	0.620905			0.276025	8		0.581763	0.28959			8	0.971484	-1.02935	0.988669	0.23
10	-0.0166033	-0.0207461			-0.0186698	10	0.0413978	0.135823			0.0911715		0.151219		10	0.962491	0.953353			10	1.10001	1.36717				10	1.28778	1.28778	0.151219	0.13
12	-0.611037		0.00631503		-0.200821	12		-0.935074		-0.996735	-0.964811		0.165834		12	0.244886		1.01465		12		0.116125		0.100755		12	0.172191	-5.80752	0.165834	0.38
14	-0.40444	-0.00345791			-0.159227	14	0.0254018	-0.481396			-0.157921		0.947447		14	0.394058	0.992069			14	1.06023	0.330069				14	1.00301	1.00301	0.947447	0.47
15	0.0755382			0.0719529	0.0737492	15		0.218095	0.0915892		0.159432		0.328494		15	1.18998			1.18019	15		1.65232	1.23478			15	1.2181	1.2181	0.328494	0.21
19	-0.236784	-0.143601	-0.0444886	0.126563	-0.053163	19	0.0959284	0.116234	-0.0322412	0.173147	0.0945033		0.116962		19	0.579718	0.718454	0.902633	1.33833	19	1.24718	1.30687	0.928451	1.48987		19	1.40497	1.40497	0.116962	0.2
20	-0.155038	-0.203265	0.158982	-0.0723148	-0.0439898	20	0.0163445	0.0165653	-0.155768	0.0834798	-0.00132951		0.564358		20	0.69978	0.626232	1.44206	0.846614	20	1.03835	1.03888	0.698606	1.21194		20	1.10322	1.10322	0.564358	0.21
21	-0.190074		-0.113388		-0.150041	21		-0.102767		-0.119544	-0.111074		0.409867		21	0.645544		0.770215		21		0.789284		0.759374		21	1.09387	1.09387	0.409867	0.06
22	-0.0889074		0.131945		0.0354089	22		-0.104271		0.0396508	-0.0263753		0.722555		22	0.814878		1.35502		22		0.786555		1.0956		22	0.867393	-1.15288	0.722555	0.31
24	-0.360076		0.183686	0.112219	0.0357962	24		-0.269521	-0.136917	-0.00631384	-0.124401		0.567531		24	0.436439		1.52646	1.29485	24		0.537624	0.729598	0.985567		24	0.691517	-1.4461	0.567531	0.36
25	-0.877089			-0.273662	-0.478055	25		-1.16274	-0.532593		-0.742187		0.596218		25	0.132712			0.532523	25		0.0687484	0.293364			25	0.544337	-1.8371	0.596218	0.23
28	-1.23911		-1.38285		-1.30506	28		-1.6046		-1.8258	-1.70126		0.092016		28	0.0576623		0.0414147		28		0.0248544		0.0149349		28	0.401601	-2.49004	0.092016	0.01
29	-1.07277	-0.692798	-0.793819		-0.825653	29	-0.71331	-1.05473		-0.710916	-0.799297		0.875896		29	0.084572	0.202863	0.160761		29	0.193504	0.0881599		0.194574		29	1.06257	1.06257	0.875896	0.05
32	-0.371019	-0.0778313	-0.790086		-0.323716	32	-0.0729412	-0.263008		-0.810776	-0.287983		0.92401		32	0.42558	0.835928	0.162149		32	0.845393	0.545747		0.154605		32	1.08576	1.08576	0.92401	0.28
35	-0.250737	-0.0880278	-0.351634	-0.193999	-0.210656	35	-0.207431	0.0304255	-0.29015	-0.332329	-0.175428		0.835615		35	0.561387	0.81653	0.445006	0.639736	35	0.620253	1.07257	0.512684	0.465234		35	1.08449	1.08449	0.835615	0.16
37	-0.146221	-0.0228211	-0.147596	-0.188665	-0.121699	37	-0.0826427	-0.227197	-0.339701	-0.281593	-0.22191		0.156405		37	0.714133	0.948809	0.711875	0.647643	37	0.826718	0.592656	0.457403	0.522885		37	0.793943	-1.25954	0.156405	0.1
38	0.125157	-0.152283	0.0502635	0.022411	0.0226238	38	-0.071164	0.0356849	0.104418	-0.156625	-0.0106034		0.6996		38	1.334	0.704235	1.1227	1.05296	38	0.84886	1.08564	1.2718	0.697228		38	0.926345	-1.07951	0.6996	0.18
39	0.0229878	-0.165114	-0.790001		-0.198306	39	-0.148003	-0.0434115		-0.570216	-0.201786		0.856033		39	1.05436	0.683733	0.162181		39	0.711208	0.904875		0.26902		39	0.992018	-1.00805	0.856033	0.32
40	-0.193497	-0.102282			-0.145499	40	-0.194543	0.0119533			-0.0791357		0.665836		40	0.640477	0.790165			40	0.638936	1.02791				40	1.1651	1.1651	0.665836	0.21
42	-0.0364789	-0.0731442	0.00368664	0.0830157	-0.00178426	42	-0.057632	-0.0172718	-0.0751029	0.159589	0.0130483		0.902131		42	0.919435	0.844998	1.00852	1.21064	42	0.875726	0.961011	0.841196	1.44407		42	1.03474	1.03474	0.902131	0.16
43	-0.211056	0.145483	-0.0459655	-0.0526004	-0.0224455	43	-0.0591009	-0.170468	-0.216841	-0.129327	-0.14003		0.247078		43	0.615098	1.39792	0.899569	0.88593	43	0.872769	0.675355	0.606959	0.742459		43	0.762808	-1.31095	0.247078	0.17
45	-0.144228		-0.000362365		-0.0663652	45		-0.0166987		-0.137197	-0.0727822		0.964959		45	0.717417		0.999166		45		0.96228		0.729126		45	0.985333	-1.01489	0.964959	0.18
46	-0.0175302		0.082878	-0.0408317	0.0115652	46		-0.0124816	-0.0195166	-0.0768356	-0.0353363		0.36046		46	0.960439		1.21026	0.910266	46		0.971669	0.956056	0.837846		46	0.897632	-1.11404	0.36046	0.1
48	-0.0164043	-0.163427		0.0993602	-0.0137661	48	-0.205454	-0.0928144	0.113896		-0.0408756		0.788111		48	0.962932	0.686394		1.25707	48	0.623083	0.80758	1.29986			48	0.939486	-1.06441	0.788111	0.26
50	-0.154372		0.0140488		-0.062048	50		-0.374626		0.124401	-0.0570638		0.85403		50	0.700855		1.03288		50		0.422059		1.33168		50	1.01154	1.01154	0.85403	0.48
51	-0.219603	-0.224719	-0.457363	-0.415781	-0.316074	51	-0.188653	-0.335446	-0.581791	-0.597556	-0.391443		0.442142		51	0.603111	0.596048	0.348848	0.3839	51	0.64766	0.461907	0.261945	0.252606		51	0.840681	-1.18951	0.442142	0.12
52	-0.40107	-0.193868	-0.317003	-0.162203	-0.258192	52	-0.197345	-0.347833	-0.372455	-0.236263	-0.28226		0.784645		52	0.397127	0.63993	0.481945	0.688331	52	0.634827	0.448918	0.424175	0.580412		52	0.946089	-1.05698	0.784645	0.08
53	-0.231366	-0.06585	-0.076867	0.201716	-0.0137595	53	-0.101314	-0.0546748	-0.10303	0.0679251	-0.0419451		0.963629		53	0.586995	0.85931	0.837786	1.59117	53	0.791928	0.881709	0.788807	1.1693		53	0.937161	-1.06705	0.963629	0.23
54	-0.0689219	0.0196673	0.106446	0.472819	0.186656	54	0.0305319	0.161686	0.160102	0.290524	0.170399		0.835724		54	0.853253	1.04633	1.27775	2.97042	54	1.07283	1.45106	1.44578	1.9522		54	0.963258	-1.03814	0.835724	0.52
56	-0.0543786		0.141396	0.0567967	0.0552324	56		0.0647679	0.0108316	0.143618	0.0765209		0.732474		56	0.88231		1.38483	1.13972	56		1.16083	1.02525	1.39193		56	1.05024	1.05024	0.732474	0.18
58	-0.221725		-0.159848		-0.189685	58		-0.442407		-0.244807	-0.332464		0.277921		58	0.600171		0.692073		58		0.361072		0.569106		58	0.719815	-1.38925	0.277921	0.11
59	-0.112591	0.0723528	-0.0252698	0.191947	0.0465108	59	-0.0185813	-0.113158	0.0409229	0.0717168	0.000770529		0.65353		59	0.77163	1.18128	0.943475	1.55578	59	0.958117	0.770624	1.09881	1.17955		59	0.900036	-1.11107	0.65353	0.19
60	-0.168381			-0.0726577	-0.117888	60		0.0198672	-0.127901		-0.0477624		0.528835		60	0.678607			0.845945	60		1.04681	0.744901			60	1.17524	1.17524	0.528835	0.17
61	-0.0406421	0.0151849	-0.140096	0.0566801	-0.0211427	61	-0.00116238	-0.188326	-0.0666633	-0.13618	-0.092318		0.274779		61	0.910663	1.03558	0.724276	1.13941	61	0.997327	0.648148	0.857703	0.730837		61	0.848838	-1.17808	0.274779	0.12
62	0.0864109	0.152817	0.0741557		0.105858	62	0.129124	-0.0775217		0.0450942	0.040363		0.327351		62	1.22014	1.42173	1.18619		62	1.34625	0.836524		1.10942		62	0.860012	-1.16277	0.327351	0.16
65	-0.0495923	0.082393		0.201739	0.0901694	65	-0.0318318	0.0455766	0.0172923		0.0115134		0.422679		65	0.892088	1.20891		1.59125	65	0.929326	1.11065	1.04062			65	0.834342	-1.19855	0.422679	0.21
66	-0.0741434	-0.0279328	-0.0326906	0.0587686	-0.0162433	66	0.0348544	-0.123787	-0.0351848	-0.0116323	-0.0301991		0.742759		66	0.843056	0.937707	0.92749	1.1449	66	1.08356	0.751992	0.922179	0.973571		66	0.968376	-1.03266	0.742759	0.09
67	-0.04683	0.0504854	0.112766	0.211025	0.091946	67	0.0928703	0.0852802	0.077023	0.195876	0.115558		0.630032		67	0.89778	1.12327	1.29648	1.62564	67	1.23843	1.21697	1.19405	1.56992		67	1.05587	1.05587	0.630032	0.18
68	-0.0187429	0.120427	0.0176823	0.275314	0.114268	68	0.186304	0.113007	0.162874	0.169929	0.158875		0.414379		68	0.957761	1.31955	1.04156	1.88501	68	1.53569	1.2972	1.45504	1.47887		68	1.10817	1.10817	0.414379	0.22
69	-0.0587057		0.0734958	0.0597348	0.0287622	69		-0.0150677	-0.0687503	0.146936	0.0310176		0.963092		69	0.873563		1.18439	1.14745	69		0.9659	0.853591	1.40261		69	1.00521	1.00521	0.963092	0.19
70	-0.110397	-0.0223976	0.0350771	0.112917	0.0113931	70	0.11834	0.0476642	-0.0346147	0.121263	0.0676951		0.358773		70	0.775538	0.949735	1.08412	1.29693	70	1.31323	1.116	0.92339	1.3221		70	1.13842	1.13842	0.358773	0.15
71	-0.132792	0.0858727	0.0388971	0.108047	0.0345643	71	-0.0101796	0.0531133	-0.0332276	-0.0138526	0.000203512		0.667432		71	0.73656	1.21863	1.0937	1.28247	71	0.976833	1.13009	0.926344	0.968607		71	0.92393	-1.08233	0.667432	0.13
72	-0.0457144	0.107218			0.0374487	72	0.078087	0.0177347			0.0489584		0.853982		72	0.900089	1.28002			72	1.19698	1.04168				72	1.02686	1.02686	0.853982	0.21
74	0.00953389		-0.0341737		-0.0117703	74		-0.12564		-0.202329	-0.162294		0.0752484		74	1.0222		0.924329		74		0.748789		0.627583		74	0.707092	-1.41424	0.0752484	0.08
75	-0.145948	0.0449416		-0.159303	-0.0763156	75	-0.07193	-0.0594637	-0.16109		-0.0951942		0.89078		75	0.714582	1.10903		0.692943	75	0.847364	0.87204	0.690097			75	0.957462	-1.04443	0.89078	0.15
76	0.0517641	0.07697	0.2045	0.0602922	0.103018	76	0.0884747	0.148515	0.0669048	0.153261	0.115894		0.716502		76	1.12659	1.19391	1.6014	1.14893	76	1.22596	1.40771	1.16655	1.42319		76	1.03009	1.03009	0.716502	0.13
78	0.0660569			-0.03635	0.0178649	78		-0.0465461	-0.029002		-0.0376854		0.417659		78	1.16428			0.919708	78		0.898367	0.935401			78	0.879933	-1.13645	0.417659	0.12
80	-0.0704173	-0.163305			-0.114382	80	0.156586	-0.130956			0.03619		0.481171		80	0.850321	0.686587			80	1.43412	0.739681				80	1.4144	1.4144	0.481171	0.36
81	-0.240048	-0.109109	0.0476853	-0.165816	-0.103488	81	0.00259984	-0.0578055	-0.262531	0.00496465	-0.0655995		0.675432		81	0.575376	0.777841	1.11605	0.682627	81	1.006	0.875376	0.546347	1.0115		81	1.09116	1.09116	0.675432	0.16
82	-0.0962976	-0.121642	-0.140121	-0.0806305	-0.109071	82	-0.0527203	-0.0637471	-0.169285	-0.0993254	-0.0939443		0.664728		82	0.801129	0.755716	0.724234	0.830557	82	0.885686	0.863481	0.677197	0.795563		82	1.03544	1.03544	0.664728	0.05
83	-0.0523355	-0.0237569	-0.0729824	-0.102969	-0.0620475	83	0.0209136	-0.0873653	-0.124939	-0.154011	-0.0811119		0.59644		83	0.886471	0.946767	0.845313	0.788917	83	1.04933	0.817777	0.75	0.701438		83	0.957052	-1.04488	0.59644	0.08
84	-0.106681		-0.0870337		-0.0967462	84		0.055712		-0.16061	-0.0391174		0.722248		84	0.782203		0.818401		84		1.13687		0.690859		84	1.1419	1.1419	0.722248	0.22
85	0.0568196	-0.0115019			0.024001	85	0.0485432	-0.111807			-0.024273		0.596877		85	1.13978	0.973864			85	1.11826	0.773024				85	0.8948	-1.11757	0.596877	0.19
86	-0.17844	-0.0619016	-0.081677	0.00811789	-0.0734446	86	-0.0126986	-0.0509346	-0.185893	0.0661003	-0.0366015		0.634799		86	0.663072	0.867158	0.828558	1.01887	86	0.971184	0.889335	0.651789	1.16439		86	1.08854	1.08854	0.634799	0.13
88	-0.0225879	-0.0520258	0.05645	0.24493	0.0730646	88	0.095149	0.141748	0.0234233	0.250627	0.135702		0.419812		88	0.949319	0.887103	1.13881	1.75764	88	1.24494	1.38595	1.05541	1.78085		88	1.15515	1.15515	0.419812	0.25
89	0.126137		0.0340261	0.0564757	0.0740103	89		-0.101205	0.0379615	-0.0515511	-0.0343994		0.0883739		89	1.33702		1.0815	1.13887	89		0.792127	1.09134	0.888074		89	0.779095	-1.28354	0.0883739	0.12
91	0.130594	-0.120961	0.392338		0.183334	91	-0.0812643	0.0437972		0.070693	0.01595		0.47324		91	1.35081	0.756901	2.46796		91	0.829346	1.10611		1.17677		91	0.680168	-1.47022	0.47324	0.51
92	-0.0596044	-0.0620309	0.0967896		-0.00169546	92	-0.0938783	-0.110392		0.152493	0.000263534		0.932742		92	0.871757	0.8669	1.24965		92	0.805604	0.775547		1.42067		92	1.00452	1.00452	0.932742	0.25
93	-0.000505876	-0.0497521	-0.249811	-0.115595	-0.0942726	93	-0.325354	-0.213558	-0.0331765	-0.225752	-0.186183		0.284769		93	0.998836	0.89176	0.562586	0.766311	93	0.472765	0.611564	0.926453	0.594632		93	0.809262	-1.23569	0.284769	0.13
94	0.0327222		0.096214	-0.075556	0.0234684	94		-0.0668147	-0.025614	0.0120031	-0.0256182		0.463405		94	1.07826		1.248	0.840319	94		0.857404	0.942727	1.02802		94	0.893128	-1.11966	0.463405	0.13
95	-0.208529	0.00654901			-0.0878096	95	-0.0756876	-0.0846679			-0.0801546		0.864532		95	0.618687	1.01519			95	0.840064	0.822872				95	1.01778	1.01778	0.864532	0.2
97	0.120298			0.0663638	0.0941679	97		0.11002	0.141227		0.125904		0.408869		97	1.31916			1.1651	97		1.28831	1.38429			97	1.07581	1.07581	0.408869	0.09
98	-0.577389		-0.928472		-0.718379	98		-0.192878		-0.766549	-0.39117		0.501863		98	0.264613		0.117904		98		0.64139		0.171179		98	2.12427	2.12427	0.501863	0.25
100	-0.0966258		-0.0273894		-0.0606293	100		-0.0292549		-0.0620066	-0.0453221		0.710557		100	0.800524		0.938881		100		0.934857		0.866949		100	1.03587	1.03587	0.710557	0.08
101	-0.261046		-0.103889	-0.18862	-0.179761	101		-0.158631	-0.237749	-0.28294	-0.223368		0.510886		101	0.548219		0.787247	0.647708	101		0.694016	0.57843	0.521267		101	0.904466	-1.10562	0.510886	0.09
102	-0.302884		-0.0216592		-0.139895	102		-0.0194013		-0.117639	-0.0657482		0.593376		102	0.49787		0.951351		102		0.95631		0.762713		102	1.18617	1.18617	0.593376	0.25
103	-0.279433	-0.105795	-0.133731	-0.151453	-0.162752	103	-0.0902138	-0.239508	-0.233354	-0.149419	-0.173645		0.84786		103	0.525494	0.7838	0.734969	0.705581	103	0.81243	0.576093	0.584314	0.708894		103	0.97523	-1.0254	0.84786	0.08
104	-0.0498192	-0.119219	-0.1445	-0.0097073	-0.0774783	104	-0.11996	0.0187671	0.177045	-0.125662	0.00591566		0.413911		104	0.891622	0.759942	0.716969	0.977896	104	0.758648	1.04416	1.5033	0.748752		104	1.2117	1.2117	0.413911	0.19
105	-0.0123212	-0.0682059			-0.0393653	105	-0.395407	-0.691788			-0.518791		0.0792407		105	0.972028	0.854661			105	0.40234	0.203335				105	0.33157	-3.01596	0.0792407	0.12
107	-0.0111999	-0.0897838	-0.0119061	-0.072047	-0.0448092	107	-0.125124	-0.0573709	-0.0628371	-0.120372	-0.0902899		0.148467		107	0.974541	0.813235	0.972957	0.847136	107	0.749679	0.876252	0.865292	0.757928		107	0.900574	-1.1104	0.148467	0.05
108	0.107316	-0.122444	0.372907		0.165799	108	-0.043096	0.0122172		0.0534316	0.0093067		0.486237		108	1.28031	0.754321	2.35997		108	0.905532	1.02853		1.13092		108	0.697441	-1.43381	0.486237	0.48
109	-0.100441	-0.0761804	0.101685	-0.130194	-0.0412654	109	-0.00716922	0.0585269	-0.115038	-0.190888	-0.0531151		0.876419		109	0.793522	0.839111	1.26382	0.740978	109	0.983628	1.14427	0.767295	0.644335		109	0.973084	-1.02766	0.876419	0.16
111	0.022518	0.195178			0.117372	111	-0.0896045	-0.747139			-0.304267		0.261051		111	1.05322	1.56739			111	0.813571	0.179003				111	0.378757	-2.64021	0.261051	0.41
112	-0.112813	-0.0629244	0.0568384	-0.0746773	-0.0435674	112	0.0764358	0.0750015	-0.0680816	-0.0697844	0.00938834		0.387315		112	0.771235	0.865118	1.13983	0.84202	112	1.19244	1.18851	0.854906	0.851561		112	1.12968	1.12968	0.387315	0.13
113	0.0400256	0.00185521	0.036266	0.0580819	0.0345291	113	0.0738898	0.0345012	-0.0616802	0.113678	0.0448295		0.8831		113	1.09654	1.00428	1.08709	1.14309	113	1.18547	1.08268	0.867601	1.29921		113	1.024	1.024	0.8831	0.1
116	-0.273461	-0.0942668		0.122418	-0.0517062	116	-0.0666551	0.224251	-0.057674		0.0555402		0.483198		116	0.53277	0.804884		1.32562	116	0.857719	1.67591	0.875641			116	1.28011	1.28011	0.483198	0.36
117	0.0536213	-0.0436659	0.120871	0.0254213	0.0430618	117	0.183971	0.149433	0.0633475	0.0848808	0.12312		0.114633		117	1.13141	0.904345	1.3209	1.06028	117	1.52746	1.41069	1.15704	1.21585		117	1.20243	1.20243	0.114633	0.12
118	0.0736921		0.21352	0.0865679	0.129316	118		0.144674	0.296884	0.127808	0.196682		0.403595		118	1.18493		1.63501	1.22058	118		1.39532	1.981	1.34217		118	1.16779	1.16779	0.403595	0.25
119	-0.0250884	-0.0386619	0.142796	0.094374	0.0502555	119	0.00664007	0.178519	0.0960803	0.148679	0.112243		0.314392		119	0.943869	0.914825	1.3893	1.24272	119	1.01541	1.50841	1.24761	1.40825		119	1.15342	1.15342	0.314392	0.16
120	0.0227215	-0.0165225	-0.0166115	0.0326447	0.00613625	120	0.13393	0.0848258	-0.052901	0.0475478	0.0586102		0.294843		120	1.05371	0.96267	0.962473	1.07806	120	1.36122	1.2157	0.885317	1.1157		120	1.12843	1.12843	0.294843	0.1
121	-0.0374941	-0.0646292	0.194585	-0.0840873	0.0178932	121	0.21107	0.107762	0.0146345	0.0724803	0.107493		0.243632		121	0.917288	0.861729	1.56525	0.823972	121	1.62581	1.28163	1.03427	1.18163		121	1.22914	1.22914	0.243632	0.22
122	-0.0642661	-0.0251821	0.0805952	-0.097788	-0.021316	122	0.197416	0.129696	-0.0137035	-0.0181223	0.0838232		0.179501		122	0.86245	0.943665	1.20391	0.798384	122	1.57549	1.34802	0.968939	0.959131		122	1.27391	1.27391	0.179501	0.18
123	-0.239771	-0.121765	0.0144007	0.0322165	-0.065254	123	-0.0763058	0.29589	-0.11382	0.220986	0.117946		0.23497		123	0.575744	0.755501	1.03371	1.077	123	0.838869	1.97647	0.76945	1.66336		123	1.52475	1.52475	0.23497	0.32
124	-0.0626953	-0.104967	-0.0529278	-0.106887	-0.0811883	124	0.106802	0.0358254	-0.165739	0.0322488	0.0133237		0.211891		124	0.865575	0.785296	0.885263	0.78183	124	1.2788	1.08599	0.682749	1.07708		124	1.24312	1.24312	0.211891	0.13
125	0.0244167	-0.0921731	0.120977	0.010312	0.0224138	125	0.191166	0.147591	0.0231909	0.0405393	0.106395		0.205885		125	1.05783	0.808773	1.32123	1.02403	125	1.55298	1.40472	1.05485	1.09784		125	1.21334	1.21334	0.205885	0.16
127	-0.213258	-0.0449625	0.0263403	-0.212839	-0.0984406	127	0.221588	0.0271306	-0.156062	-0.0176401	0.0402518		0.236512		127	0.611987	0.901649	1.06253	0.612578	127	1.66567	1.06446	0.698132	0.960196		127	1.37623	1.37623	0.236512	0.23
128	-0.0426255	-0.117284			-0.0783524	128	-0.112702	-0.10464			-0.108652		0.524296		128	0.906514	0.763337			128	0.771433	0.785887				128	0.93261	-1.07226	0.524296	0.07
129	0.102598			0.00964271	0.0586025	129		0.0560433	0.0518253		0.0539394		0.966796		129	1.26648			1.02245	129		1.13774	1.12674			129	0.98932	-1.01079	0.966796	0.12
130	-0.354114	-0.20048	-0.300224	-0.184131	-0.254125	130	-0.234249	-0.21248	-0.272748	-0.0871614	-0.195861		0.348295		130	0.442472	0.630261	0.500929	0.654439	130	0.583111	0.613083	0.533644	0.818161		130	1.14357	1.14357	0.348295	0.08
131	0.0779679		0.259082	-0.062372	0.111568	131		0.0555274	0.0640588	0.0786403	0.0661806		0.798246		131	1.19665		1.81586	0.866219	131		1.13639	1.15893	1.19851		131	0.900767	-1.11017	0.798246	0.28
132	0.0713436	-0.0422895	0.0359952	0.0076307	0.0201429	132	0.110597	0.21258	0.0137964	0.159713	0.130194		0.0720061		132	1.17854	0.907216	1.08641	1.01773	132	1.29002	1.63147	1.03228	1.44448		132	1.2884	1.2884	0.0720061	0.14
133	-0.0368607	0.0138808	0.121775	0.164905	0.0734085	133	-0.0251603	0.254424	0.0416568	0.246428	0.146483		0.484818		133	0.918627	1.03248	1.32366	1.46186	133	0.943712	1.79649	1.10067	1.76371		133	1.18325	1.18325	0.484818	0.25
134	-0.108654	0.0634198	-0.100819		-0.0411624	134	0.109446	0.188195		0.110422	0.137618		0.0405175		134	0.778657	1.15723	0.792832		134	1.28661	1.54239		1.2895		134	1.50932	1.50932	0.0405175	0.15
135	-0.0138863			-0.0143207	-0.0141034	135		-0.00258917	-0.118287		-0.0565968		0.507189		135	0.968531			0.967563	135		0.994056	0.761575			135	0.90679	-1.10279	0.507189	0.12
136	-0.0354432	-0.0472649			-0.0413138	136	0.0327267	0.163673			0.103117		0.167767		136	0.92163	0.896882			136	1.07827	1.45772				136	1.39454	1.39454	0.167767	0.19
137	0.0153236			0.169178	0.0990289	137		0.066124	0.0486489		0.0574743		0.696588		137	1.03591			1.47631	137		1.16446	1.11853			137	0.908752	-1.10041	0.696588	0.22
139	-0.100008	-0.0854959	-0.0969772	-0.00445133	-0.0699049	139	0.00327571	-0.0130024	-0.0487744	0.0830494	0.00887483		0.0731015		139	0.794314	0.821304	0.799876	0.989803	139	1.00757	0.970505	0.89377	1.21074		139	1.19889	1.19889	0.0731015	0.08
140	-0.0430365		-0.0930303		-0.0673144	140		-0.0134835		-0.0729262	-0.0421886		0.588067		140	0.905656		0.807179		140		0.96943		0.845422		140	1.05956	1.05956	0.588067	0.08
141	-0.053285		0.0184435	0.0690216	0.0142644	141		-0.0269108	0.0902746	0.0236155	0.0316569		0.738115		141	0.884535		1.04338	1.17225	141		0.939916	1.23105	1.05588		141	1.04086	1.04086	0.738115	0.12
142	0.194898	0.0682255		-0.103683	0.0699282	142	0.42275	-0.0528177	0.0929922		0.20151		0.573281		142	1.56638	1.17011		0.787621	142	2.64698	0.885487	1.23877			142	1.35388	1.35388	0.573281	0.58
143	0.269968		0.3047	-0.13571	0.186632	143		-0.174201	0.142676	-0.168289	-0.039808		0.292709		143	1.86195		2.01697	0.731628	143		0.669574	1.38892	0.678751		143	0.593691	-1.68438	0.292709	0.47
144	0.0117135		-0.0727118		-0.0284509	144		0.193149		0.0670052	0.134641		0.16862		144	1.02734		0.84584		144		1.56009		1.16682		144	1.45577	1.45577	0.16862	0.22
145	-0.241755		-0.00650333		-0.108391	145		-0.00973378		-0.0068958	-0.00831247		0.428651		145	0.573119		0.985137		145		0.977836		0.984247		145	1.25915	1.25915	0.428651	0.21
146	-0.0220226	0.0807391	-0.171732		-0.0256021	146	0.0737568	0.0502073		-0.0976624	0.0151186		0.636106		146	0.950555	1.20431	0.673391		146	1.1851	1.12255		0.798615		146	1.0983	1.0983	0.636106	0.19
147	0.114839	0.2934			0.213233	147	-0.212537	-0.479858			-0.325947		0.0757447		147	1.30268	1.96517			147	0.613003	0.331239				147	0.288949	-3.46082	0.0757447	0.36
149	-0.554157	-0.0324726	0.119814	-0.0621514	-0.0716731	149	0.109016	0.087229	0.0128546	0.0918092	0.0767518		0.209777		149	0.279153	0.927956	1.31769	0.86666	149	1.28533	1.22244	1.03004	1.2354		149	1.40742	1.40742	0.209777	0.22
150	-0.0680707	-0.030634	0.119117	-0.0777375	-0.00672811	150	0.139575	0.172299	-0.062785	0.168487	0.11439		0.152112		150	0.854927	0.931893	1.31558	0.836108	150	1.37903	1.48696	0.865396	1.47397		150	1.32166	1.32166	0.152112	0.19
151	0.103255	-0.0360257	0.262406	-0.0229058	0.0940538	151	0.208578	0.0227473	-0.0148265	-0.0810554	0.0479039		0.661799		151	1.2684	0.920395	1.82981	0.948624	151	1.61651	1.05377	0.966437	0.829745		151	0.899187	-1.11212	0.661799	0.27
154	0.137664	-0.00715767	0.299619	-0.0668033	0.114575	154	0.160034	-0.000984186	-0.016066	-0.18574	0.00635826		0.383791		154	1.37298	0.983654	1.99351	0.857426	154	1.44555	0.997736	0.963682	0.652019		154	0.77944	-1.28297	0.383791	0.3
155	-0.0276642	0.196492	0.0408684	0.00186588	0.0619618	155	0.222592	0.122098	0.0320542	0.10268	0.125276		0.332384		155	0.938287	1.57214	1.09867	1.00431	155	1.66952	1.32464	1.0766	1.26672		155	1.15695	1.15695	0.332384	0.19
156	0.100189	0.0446863	0.0720657	-0.0704645	0.041252	156	-0.228203	-0.17437	-0.0126138	-0.0795526	-0.115687		0.0390984		156	1.25947	1.10837	1.1805	0.850228	156	0.591285	0.669314	0.971373	0.832621		156	0.696724	-1.43529	0.0390984	0.12
157	0.0318119	-0.00999318	-0.0401461	0.00111396	-0.00354044	157	-0.259893	-0.184131	-0.00412745	-0.161123	-0.141959		0.037734		157	1.076	0.977253	0.911704	1.00257	157	0.549677	0.654439	0.990541	0.690045		157	0.727079	-1.37537	0.037734	0.1
158	0.0767982	0.0228726	0.0567659	-0.0753009	0.0240707	158	-0.132398	-0.140689	-0.0109539	-0.100355	-0.0929533		0.0412452		158	1.19343	1.05408	1.13964	0.840812	158	0.737228	0.723287	0.975093	0.793679		158	0.763794	-1.30925	0.0412452	0.1
159	0.280592		0.166344		0.227214	159		0.228926		0.114767	0.175587		0.588111		159	1.90806		1.46671		159		1.69405		1.30247		159	0.887918	-1.12623	0.588111	0.3
161	0.0281923	0.202296	0.126973	-0.0460615	0.0880766	161	0.289748	0.152846	0.0290105	0.201933	0.178371		0.284507		161	1.06707	1.5933	1.33959	0.89937	161	1.94871	1.42182	1.06908	1.59196		161	1.2311	1.2311	0.284507	0.24
162	0.113345	0.0791381	0.0558391	-0.0513711	0.0534376	162	-0.0240012	-0.0682161	0.00304321	0.00111166	-0.0210814		0.119253		162	1.29821	1.19988	1.13721	0.888442	162	0.946235	0.854641	1.00703	1.00256		162	0.842328	-1.18719	0.119253	0.09
163	0.0789902		-0.0270338	0.0718589	0.0438938	163		0.17405	-0.110544	0.222682	0.118166		0.646758		163	1.19947		0.93965	1.17994	163		1.49296	0.775275	1.66987		163	1.18651	1.18651	0.646758	0.29
164	0.0455398	0.134849	0.087912	-0.0582248	0.0581944	164	0.135321	0.103367	0.0377098	0.145657	0.107507		0.310242		164	1.11055	1.36411	1.22437	0.874531	164	1.36559	1.26872	1.09071	1.39848		164	1.12024	1.12024	0.310242	0.12
165	0.0837875	0.0767112	0.129324	-0.0544194	0.0639974	165	0.023265	0.0102098	0.0281816	0.0931501	0.039918		0.660618		165	1.2128	1.19319	1.34686	0.882227	165	1.05503	1.02379	1.06704	1.23922		165	0.946064	-1.05701	0.660618	0.11
166	-0.0813984		-0.167229	-0.0885591	-0.110692	166		-0.115011	-0.0514153	-0.127648	-0.0967239		0.711851		166	0.82909		0.68041	0.815532	166		0.767342	0.888351	0.745336		166	1.03269	1.03269	0.711851	0.07
167	-0.0336436	0.00104346	-0.035708	-0.000552561	-0.0168633	167	-0.0918341	-0.145303	-0.0610477	-0.073362	-0.0917177		0.0116666		167	0.925457	1.00241	0.921069	0.998728	167	0.809405	0.715643	0.868865	0.844575		167	0.841677	-1.1881	0.0116666	0.04
168	0.029142		0.0795174	-0.104861	0.00800648	168		0.144026	-0.0888382	0.13858	0.0772622		0.539164		168	1.0694		1.20093	0.785486	168		1.39324	0.815008	1.37588		168	1.17289	1.17289	0.539164	0.23
169	-0.0413485		-0.086645		-0.0634065	169		0.0689514		0.135735	0.103626		0.0541061		169	0.909183		0.819134		169		1.17206		1.3669		169	1.46904	1.46904	0.0541061	0.11
170	-0.0164963	-0.0556918			-0.035652	170	-0.00410518	0.0557369			0.0268458		0.225613		170	0.962728	0.879647			170	0.990592	1.13694				170	1.15478	1.15478	0.225613	0.08
172	-0.0280105	-0.0234444			-0.0257214	172	0.101874	-0.0382374			0.0374442		0.497939		172	0.937539	0.947449			172	1.26437	0.91572				172	1.15655	1.15655	0.497939	0.17
173	0.141687		0.040452		0.0940128	173		-0.0259176		0.0560037	0.0169718		0.36334		173	1.38576		1.09762		173		0.942068		1.13764		173	0.83745	-1.1941	0.36334	0.17
175	-0.0379595	-0.00207365	-0.0299294	0.0100594	-0.0145307	175	-0.109492	-0.00318425	0.0665323	0.0563055	0.00794321		0.690784		175	0.916306	0.995237	0.933406	1.02343	175	0.777156	0.992695	1.16555	1.13843		175	1.05311	1.05311	0.690784	0.09
176	0.0242954	-0.0166862	-0.00686301	0.118547	0.0332247	176	0.0509017	0.113728	-0.106077	0.34684	0.132699		0.496814		176	1.05754	0.962307	0.984322	1.31385	176	1.12435	1.29935	0.783291	2.22249		176	1.2574	1.2574	0.496814	0.32
177	-0.124634	0.149032	0.0485124	-0.157045	-0.00276059	177	0.224223	0.143527	-0.233234	0.0769823	0.0833107		0.571407		177	0.750527	1.40939	1.11818	0.696554	177	1.6758	1.39164	0.584475	1.19394		177	1.21919	1.21919	0.571407	0.29
178	0.154781	0.0604939	0.156514	0.0946996	0.118527	178	0.117566	0.0190649	-0.149366	0.151118	0.0493074		0.294523		178	1.42817	1.14946	1.43388	1.24365	178	1.31089	1.04488	0.70898	1.41618		178	0.852669	-1.17279	0.294523	0.17
180	0.0164475	0.181763			0.106924	180	0.118134	-0.0307023			0.0500606		0.667848		180	1.0386	1.51972			180	1.3126	0.931746				180	0.877277	-1.13989	0.667848	0.31
181	0.0782488		0.0796913		0.0789706	181		-0.00463805		0.0688107	0.0336372		0.329992		181	1.19743		1.20141		181		0.989377		1.17168		181	0.900879	-1.11003	0.329992	0.09
182	0.0453919		0.087425		0.0669168	182		-0.0293862		0.113209	0.0477378		0.773042		182	1.11018		1.223		182		0.934574		1.2978		182	0.9568	-1.04515	0.773042	0.19
183	0.109142	0.162299	0.144548	0.169806	0.147072	183	0.128408	0.0122642	-0.118815	0.149718	0.0554681		0.152687		183	1.28571	1.45311	1.39492	1.47845	183	1.34403	1.02864	0.76065	1.41162		183	0.809834	-1.23482	0.152687	0.16
184	0.0202695	0.139084	0.0685687	-0.097594	0.0409017	184	0.127748	0.042008	-0.0361809	0.00460967	0.0388469		0.975282		184	1.04778	1.37748	1.17103	0.798741	184	1.34199	1.10156	0.920066	1.01067		184	0.99528	-1.00474	0.975282	0.15
187	0.0213769	0.189699	0.0576448	-0.0273925	0.0680944	187	0.09645	0.0141882	-0.331334	0.0174527	-0.0235135		0.335428		187	1.05045	1.54774	1.14194	0.938875	187	1.24868	1.03321	0.466301	1.041		187	0.809827	-1.23483	0.335428	0.21
188	-0.161877	-0.0351061	-0.284382	-0.196872	-0.160168	188	-0.079583	-0.203538	-0.265176	-0.308138	-0.205283		0.557342		188	0.688847	0.922346	0.519538	0.635519	188	0.832563	0.625838	0.543031	0.491883		188	0.901334	-1.10947	0.557342	0.11
189	-0.0491507	0.125866		-0.277195	-0.0366238	189	0.2726	0.238245	-0.289688		0.13749		0.551045		189	0.892995	1.33618		0.528208	189	1.87327	1.73079	0.51323			189	1.49319	1.49319	0.551045	0.49
190	0.0459303	0.00150575	0.167281	0.111459	0.0861362	190	0.0233084	0.0787988	-0.0997812	0.121406	0.0385546		0.432992		190	1.11155	1.00347	1.46988	1.29258	190	1.05514	1.19894	0.794729	1.32253		190	0.896228	-1.11579	0.432992	0.15
192	-0.00459611			-0.0289468	-0.0166008	192		-0.0941943	-0.211746		-0.149005		0.151337		192	0.989473			0.93552	192		0.805018	0.61412			192	0.737218	-1.35645	0.151337	0.1
193	0.0931155		0.0990185		0.096077	193		-0.0220506		-0.00942111	-0.01569		0.00386454		193	1.23913		1.25608		193		0.950494		0.978541		193	0.773095	-1.2935	0.00386454	0.02
194	0.0315556	0.0618856	0.14197	0.0619821	0.076329	194	0.286773	0.151535	0.0480044	0.191817	0.177907		0.13312		194	1.07536	1.15315	1.38666	1.15341	194	1.93541	1.41754	1.11687	1.55531		194	1.26351	1.26351	0.13312	0.18
195	-0.0329011	-0.0966914	0.0966776	-0.0504529	-0.0146749	195	0.271504	0.0743549	0.0325279	0.0356126	0.115487		0.127352		195	0.927041	0.800403	1.24933	0.890322	195	1.86855	1.18674	1.07777	1.08546		195	1.34947	1.34947	0.127352	0.21
196	-0.171096	-0.0809684	0.0583855	0.00512805	-0.0385716	196	0.0782499	0.0382259	-0.0537453	0.0798744	0.0389133		0.211906		196	0.674379	0.829911	1.14389	1.01188	196	1.19743	1.09201	0.883598	1.20192		196	1.19532	1.19532	0.211906	0.13
197	-0.312037	-0.0518767	-0.0896397	-0.0928737	-0.125537	197	-0.0121177	-0.0511093	-0.103053	0.0257232	-0.0325406		0.171231		197	0.487487	0.887408	0.813505	0.80747	197	0.972484	0.888977	0.788763	1.06102		197	1.23879	1.23879	0.171231	0.11
198	-0.273733	-0.0513174	-0.0209635	-0.102239	-0.101809	198	-0.0203988	-0.0781061	-0.0419908	0.0694156	-0.0142736		0.194601		198	0.532436	0.888552	0.952876	0.790244	198	0.954116	0.835399	0.90784	1.17332		198	1.22331	1.22331	0.194601	0.12
199	-0.0647116	0.122013			0.0386095	199	0.100707	0.13066			0.115942		0.454511		199	0.861566	1.32438			199	1.26098	1.35102				199	1.1949	1.1949	0.454511	0.24
201	-0.105784		-0.393484	-0.106814	-0.182675	201		-0.270224	-0.0156685	-0.466234	-0.211569		0.778491		201	0.783819		0.404125	0.781963	201		0.536755	0.964565	0.341795		201	0.935635	-1.06879	0.778491	0.22
202	0.147619	0.237819	0.215319		0.201916	202	0.244421	0.178024		0.196504	0.207226		0.865401		202	1.40482	1.7291	1.6418		202	1.75558	1.50669		1.57219		202	1.0123	1.0123	0.865401	0.12
203	-0.101782	0.0438036	0.102039	0.241452	0.0886383	203	0.0364902	0.100093	0.0951618	0.281824	0.138722		0.544321		203	0.791076	1.10612	1.26485	1.74362	203	1.08765	1.2592	1.24498	1.91348		203	1.12223	1.12223	0.544321	0.27
204	-0.118772		-0.0300351	-0.0343009	-0.0591579	204		-0.0209414	0.0388869	0.00148637	0.00718209		0.116102		204	0.760726		0.933179	0.924058	204		0.952925	1.09367	1.00343		204	1.16504	1.16504	0.116102	0.07
205	-0.126142		-0.0570319		-0.0902137	205		0.119768		0.0204412	0.0729381		0.116125		205	0.747925		0.876936		205		1.31755		1.04819		205	1.45597	1.45597	0.116125	0.15
206	0.289198	-0.00845211		0.281583	0.20767	206	0.192207	0.00089013	0.432745		0.244472		0.900359		206	1.94625	0.980726		1.91242	206	1.55671	1.00205	2.7086			206	1.08843	1.08843	0.900359	0.59
208	0.293816		0.475127	-0.0230223	0.293854	208		0.146794	0.00985016	0.153514	0.108238		0.39593		208	1.96705		2.98625	0.94837	208		1.40215	1.02294	1.42401		208	0.652205	-1.53326	0.39593	0.6
209	0.23288	-0.0364363	0.158781	-0.00125496	0.10274	209	0.186043	0.0430093	0.205586	0.0517762	0.127987		0.683361		209	1.70954	0.919525	1.44139	0.997115	209	1.53477	1.1041	1.60541	1.12662		209	1.05986	1.05986	0.683361	0.23
210	-0.0768735	-0.128545		-0.154868	-0.118877	210	-0.0526937	-0.00920584	0.027891		-0.0100914		0.029121		210	0.837773	0.743798		0.700055	210	0.88574	0.979026	1.06633			210	1.28465	1.28465	0.029121	0.07
211	-0.0345631	-0.0697316	0.114984	0.132769	0.0449191	211	-0.0541482	-0.178309	0.171613	0.0538329	0.0173073		0.692903		211	0.9235	0.851664	1.30312	1.35759	211	0.882779	0.66327	1.48461	1.13196		211	0.9384	-1.06564	0.692903	0.22
212	-0.0348975	-0.126897	-0.119358	-0.151561	-0.105889	212	0.273815	0.192645	0.0871075	0.172504	0.186572		0.000744841		212	0.922789	0.746625	0.7597	0.705406	212	1.87851	1.55828	1.2221	1.48766		212	1.96092	1.96092	0.000744841	0.14
213	-0.0558644	-0.130417	0.033775	-0.0736108	-0.0524608	213	0.15459	0.153277	0.137621	0.147461	0.148289		0.000984399		213	0.879297	0.740599	1.08087	0.844091	213	1.42755	1.42324	1.37284	1.4043		213	1.58763	1.58763	0.000984399	0.07
214	0.106716		0.204919	0.140895	0.152769	214		0.08274	0.113526	0.00560433	0.0696203		0.124657		214	1.27854		1.60294	1.38323	214		1.20987	1.29875	1.01299		214	0.825754	-1.21101	0.124657	0.13
216	-0.113943	-0.119985			-0.116954	216	-0.248688	-0.0369478			-0.13004		0.829908		216	0.769231	0.758603			216	0.564042	0.918443				216	0.970318	-1.03059	0.829908	0.18
217	-0.180763			-0.359513	-0.261006	217		-0.318304	-0.156839		-0.230111		0.812203		217	0.659533			0.437006	217		0.480503	0.696884			217	1.07373	1.07373	0.812203	0.16
218	0.0136744		0.0568085		0.0357768	218		-0.140197		-0.237658	-0.186199		0.052132		218	1.03199		1.13975		218		0.724108		0.578551		218	0.599824	-1.66716	0.052132	0.09
219	0.129331	0.117167		0.0313048	0.0947405	219	0.120553	-0.120454	-0.148525		-0.0318168		0.192701		219	1.34689	1.30968		1.07474	219	1.31994	0.757785	0.710354			219	0.74721	-1.33831	0.192701	0.21
220	0.177771	0.0470861		0.0540225	0.0972327	220	-0.322336	-0.183577	0.0803662		-0.108906		0.13469		220	1.50581	1.11452		1.13246	220	0.476063	0.655274	1.20328			220	0.622102	-1.60745	0.13469	0.25
221	0.00852307		-0.184374	0.207154	0.0394284	221		-0.125329	0.223573	0.00911612	0.0599214		0.875608		221	1.01982		0.654073	1.61122	221		0.749327	1.6733	1.02121		221	1.04832	1.04832	0.875608	0.39
223	-0.304612	-0.243017			-0.272724	223	-0.266796	-0.251366			-0.259013		0.688213		223	0.495893	0.571456			223	0.541009	0.560575				223	1.03207	1.03207	0.688213	0.04
224	-0.49806		0.184444	0.240245	0.0774351	224		-0.0204216	-0.00332612	0.361984	0.151042		0.635803		224	0.317643		1.52913	1.73878	224		0.954066	0.992371	2.30136		224	1.1847	1.1847	0.635803	0.63
225	0.00610493	0.0627681	-0.0838375	0.160675	0.0454977	225	-0.18016	0.0313004	0.163469	0.102598	0.0471476		0.939948		225	1.01416	1.1555	0.824447	1.44769	225	0.660449	1.07473	1.45703	1.26648		225	1.00381	1.00381	0.939948	0.22
226	-0.147322	-0.123334	-0.0299122	-0.0787287	-0.0924884	226	0.144281	0.0113944	0.0479911	0.0960311	0.0778179		0.00468968		226	0.712325	0.752776	0.933443	0.834202	226	1.39406	1.02658	1.11684	1.24747		226	1.48015	1.48015	0.00468968	0.09
227	-0.157863	0.0357865	-0.128307	0.212387	0.0166247	227	-0.0570824	0.299758	0.17789	0.311519	0.205888		0.162226		227	0.695243	1.08589	0.744205	1.63075	227	0.876834	1.99415	1.50623	2.04889		227	1.54619	1.54619	0.162226	0.35
228	-0.165917		0.011577		-0.068165	228		0.0363401		0.206197	0.129521		0.247581		228	0.682468		1.02702		228		1.08728		1.60767		228	1.57647	1.57647	0.247581	0.31
229	-0.0251057	0.0025479			-0.0110588	229	-0.105699	-0.211171			-0.155241		0.114216		229	0.943831	1.00588			229	0.783973	0.614935				229	0.717494	-1.39374	0.114216	0.09
230	-0.605497		-0.0557165	0.11993	-0.0887232	230		-0.111925	0.107427	0.0857328	0.0376514		0.416802		230	0.248029		0.879596	1.31805	230		0.772815	1.28064	1.21824		230	1.33775	1.33775	0.416802	0.35
231	-0.0105782		0.0932686		0.0444417	231		0.139616		0.123834	0.131796		0.227415		231	0.975937		1.23956		231		1.37916		1.32995		231	1.2228	1.2228	0.227415	0.13
232	-0.152753		0.113078	-0.105779	-0.032341	232		-0.154191	-0.0659955	-0.0390521	-0.0836913		0.691877		232	0.703473		1.29741	0.783828	232		0.701147	0.859022	0.914004		232	0.888484	-1.12551	0.691877	0.2
233	0.265084	0.250702			0.257953	233	0.0520513	0.122311			0.0886002		0.0414002		233	1.84113	1.78116			233	1.12733	1.32529				233	0.677092	-1.4769	0.0414002	0.1
234	-0.27325	0.277784			0.0843603	234	0.175799	0.106858			0.142695		0.666178		234	0.533028	1.89576			234	1.49899	1.27896				234	1.14376	1.14376	0.666178	0.69
236	-0.028776	0.0281494			0.000618723	236	0.0394728	-0.0462487			-0.00127637		0.957782		236	0.935888	1.06696			236	1.09515	0.898983				236	0.995646	-1.00437	0.957782	0.12
237	-0.164309		-0.0895022	0.0356079	-0.0647936	237		-0.236686	0.159041	0.043181	0.0179563		0.664786		237	0.685001		0.813763	1.08545	237		0.579847	1.44225	1.10454		237	1.2099	1.2099	0.664786	0.28
238	-0.167014	-0.0391002	-0.122771		-0.106349	238	0.0593939	0.0142074		0.0584338	0.0445172		0.0189912		238	0.680748	0.913902	0.753753		238	1.14655	1.03325		1.14402		238	1.41536	1.41536	0.0189912	0.08
240	0.337751	0.0770534	0.565721	0.0232688	0.306669	240	-0.0563543	0.0298391	0.190613	-0.0650583	0.0375571		0.154075		240	2.17646	1.19413	3.67892	1.05504	240	0.878306	1.07112	1.551	0.860878		240	0.538131	-1.85828	0.154075	0.63
241	0.396044	0.0437467			0.254679	241	0.0446787	0.025046			0.0349733		0.404316		241	2.48911	1.10598			241	1.10835	1.05937				241	0.602968	-1.65846	0.404316	0.69
242	-0.123485	-0.00185805	-0.178994	-0.0173732	-0.074268	242	0.362926	0.178039	-0.0768289	0.209707	0.195323		0.0482268		242	0.752515	0.995731	0.662226	0.960786	242	2.30635	1.50674	0.837859	1.62072		242	1.86034	1.86034	0.0482268	0.31
243	-0.0585639	0.0334784	-0.0946263	0.0375358	-0.0167711	243	0.192538	0.125765	0.0643501	0.0592888	0.113923		0.0282749		243	0.873848	1.08014	0.804218	1.09027	243	1.55789	1.33587	1.15971	1.14628		243	1.35112	1.35112	0.0282749	0.12
244	-0.238003			0.0267565	-0.0857524	244		0.101717	-0.024695		0.0430941		0.429428		244	0.578092			1.06355	244		1.26391	0.944724			244	1.34538	1.34538	0.429428	0.29
246	-0.115027	0.0165604		0.0273858	-0.0190472	246	-0.0834151	-0.0184311	-0.0840206		-0.0608476		0.492313		246	0.767313	1.03887		1.06509	246	0.825249	0.958449	0.824099			246	0.908238	-1.10103	0.492313	0.11
247	0.0952271	0.0326097	0.1789	0.0131115	0.0848911	247	0.0536729	0.125942	-0.00869357	0.0126183	0.048988		0.501698		247	1.24517	1.07798	1.50973	1.03065	247	1.13155	1.33642	0.980181	1.02948		247	0.920655	-1.08618	0.501698	0.13
248	0.0203863		0.124261	-0.0408623	0.0400108	248		0.194651	-0.0826656	0.202458	0.123422		0.541826		248	1.04806		1.33125	0.910202	248		1.56549	0.826674	1.59389		248	1.21175	1.21175	0.541826	0.28
249	-0.0439239		0.0431203	0.211321	0.0833766	249		0.184009	0.0683913	0.223332	0.163412		0.372771		249	0.903808		1.10438	1.62675	249		1.5276	1.17055	1.67237		249	1.20236	1.20236	0.372771	0.26
250	0.151186			-0.0499537	0.0621583	250		-0.01691	0.0667534		0.0269332		0.835469		250	1.4164			0.891346	250		0.961812	1.16615			250	0.922094	-1.08449	0.835469	0.28
251	0.27099	0.00627636	0.0625215	-0.0785104	0.0855006	251	0.238734	0.0167405	-0.0341161	0.0931061	0.0912792		0.893543		251	1.86634	1.01456	1.15484	0.834621	251	1.73274	1.0393	0.924451	1.2391		251	1.01339	1.01339	0.893543	0.29
252	0.1069	0.0531605	0.0958293	0.0140684	0.0690311	252	0.0715404	0.0794809	-0.0147697	0.0748745	0.0544812		0.651946		252	1.27909	1.13021	1.24689	1.03292	252	1.17907	1.20083	0.966563	1.18816		252	0.967053	-1.03407	0.651946	0.08
253	0.637428	0.579338	-0.594998	-0.382323	0.342631	253	-0.042291	-0.29982	-0.0852955	-0.304502	-0.166485		0.486148		253	4.33938	3.7961	0.254098	0.414646	253	0.907212	0.501395	0.821683	0.496019		253	0.309659	-3.22936	0.486148	1.09
254	0.135388			0.0291947	0.0855294	254		-0.270202	0.15479		-0.0076709		0.588147		254	1.3658			1.06953	254		0.536783	1.4282			254	0.806863	-1.23937	0.588147	0.47
255	0.390096	0.451343		-0.276277	0.287181	255	-0.320298	-0.248052	-0.288787		-0.284702		0.11265		255	2.45525	2.82711		0.529326	255	0.478301	0.56487	0.514296			255	0.267989	-3.7315	0.11265	0.71
256	0.143053		-0.0494558	0.0270235	0.0474945	256		-0.0586972	-0.0157059	0.146781	0.0334462		0.857413		256	1.39012		0.892368	1.0642	256		0.87358	0.964482	1.40211		256	0.96817	-1.03288	0.857413	0.22
258	0.00857752	0.0076502	-0.242772	0.161904	0.0066037	258	0.0113035	0.0441618	0.0390867	0.334164	0.129218		0.317414		258	1.01995	1.01777	0.571779	1.45179	258	1.02637	1.10704	1.09417	2.15856		258	1.32621	1.32621	0.317414	0.33
260	0.0911625			0.0992722	0.0952363	260		-0.34544	0.237182		0.0370195		0.659219		260	1.23357			1.25682	260		0.451399	1.72656			260	0.874547	-1.14345	0.659219	0.64
262	-0.00518567			0.0922351	0.0462507	262		-0.238989	0.259974		0.0785245		0.908497		262	0.988131			1.23662	262		0.57678	1.81959			262	1.07714	1.07714	0.908497	0.63
263	0.188445			-0.382162	-0.00919974	263		-0.526023	-0.129963		-0.284327		0.574195		263	1.54328			0.414799	263		0.297836	0.741373			263	0.530729	-1.8842	0.574195	0.61
264	0.065502	0.0414861	0.149354	0.0887356	0.0881501	264	0.0824001	0.200675	0.106282	0.167314	0.141727		0.189019		264	1.16279	1.10024	1.41044	1.22669	264	1.20893	1.58736	1.27727	1.46999		264	1.1313	1.1313	0.189019	0.11
265	-0.112989			-0.154465	-0.133232	265		-0.0681242	-0.00465002		-0.0352285		0.124083		265	0.770923			0.700705	265		0.854822	0.98935			265	1.25315	1.25315	0.124083	0.08
266	0.136954	-0.035711	0.253748	-0.0250671	0.0994566	266	-0.136772	0.030502	0.0532637	-0.00463187	-0.00849999		0.278853		266	1.37074	0.921062	1.79369	0.943915	266	0.729841	1.07276	1.13048	0.989391		266	0.779908	-1.2822	0.278853	0.22
268	0.124262	0.0894526		-0.0810623	0.053041	268	0.117463	0.00218966	-0.0666069		0.0244101		0.765508		268	1.33126	1.22872		0.829732	268	1.31058	1.00505	0.857814			268	0.936201	-1.06815	0.765508	0.2
269	0.148323		-0.125152		0.0327649	269		0.00870233		0.00242659	0.00557579		0.968887		269	1.40709		0.749631		269		1.02024		1.0056		269	0.939314	-1.06461	0.968887	0.33
270	-0.00896318	0.197188	0.0403788	0.00425921	0.0664683	270	-0.0352786	0.0222964	-0.0339662	0.0808827	0.0111622		0.400147		270	0.979573	1.57466	1.09744	1.00986	270	0.92198	1.05268	0.92477	1.20471		270	0.880428	-1.13581	0.400147	0.15
271	0.0561388	0.103527	0.202669	0.0610243	0.109976	271	0.12507	0.155934	0.0202143	0.167849	0.120998		0.818936		271	1.13799	1.26919	1.59466	1.15086	271	1.33374	1.43197	1.04765	1.4718		271	1.0257	1.0257	0.818936	0.14
272	0.061235	0.126002			0.0948249	272	-0.00604415	-0.28426			-0.123244		0.236538		272	1.15142	1.3366			272	0.986179	0.519685				272	0.605245	-1.65222	0.236538	0.25
274	0.0566929	-0.0902799	-0.00163885		-0.00759612	274	0.00430276	-0.0367691		-0.138863	-0.0530382		0.493738		274	1.13944	0.812307	0.996234		274	1.00996	0.918821		0.726336		274	0.900654	-1.1103	0.493738	0.13
275	0.167245		0.245669		0.208225	275		-0.00668596		-0.00733569	-0.0070107		0.032127		275	1.46976		1.76063		275		0.984723		0.983251		275	0.609207	-1.64148	0.032127	0.15
277	0.0294699	-0.183951	0.119374	0.0165957	0.00862485	277	0.224695	0.00559562	0.0719025	0.0356498	0.0930886		0.310269		277	1.07021	0.65471	1.31636	1.03895	277	1.67762	1.01297	1.18006	1.08555		277	1.21469	1.21469	0.310269	0.2
278	-0.0869873	-0.105469	0.0518297	0.0697887	-0.0105548	278	0.13764	0.0534902	0.0233397	0.0424517	0.0665004		0.167229		278	0.818489	0.784388	1.12676	1.17433	278	1.3729	1.13107	1.05521	1.10269		278	1.19414	1.19414	0.167229	0.12
280	-0.0347419		-0.0725647	-0.0662629	-0.0575388	280		-0.0288086	-0.0809388	-0.141727	-0.0813848		0.495409		280	0.92312		0.846126	0.858494	280		0.935818	0.829968	0.721562		280	0.946573	-1.05644	0.495409	0.07
281	0.00195204	-0.10236	-0.0811157	-0.142038	-0.0776377	281	0.0166805	-0.19241	-0.111993	-0.257436	-0.123966		0.435934		281	1.0045	0.790023	0.82963	0.721044	281	1.03916	0.642082	0.772693	0.552795		281	0.898817	-1.11257	0.435934	0.12
282	0.0363211	-0.020148		-0.00302057	0.00503248	282	0.161668	0.107061	0.0235179		0.101083		0.0992943		282	1.08723	0.954667		0.993069	282	1.451	1.27956	1.05564			282	1.24753	1.24753	0.0992943	0.12
283	0.0842895		0.0211369	-0.0350017	0.0262116	283		-0.128221	-0.000928025	-0.168284	-0.0931303		0.115189		283	1.2142		1.04987	0.922568	283		0.744354	0.997865	0.678759		283	0.759728	-1.31626	0.115189	0.13
284	0.11376	0.00932183	0.127	0.0184016	0.0704169	284	0.179097	0.0710892	0.170747	0.0259665	0.116569		0.395376		284	1.29945	1.0217	1.33968	1.04328	284	1.51042	1.17785	1.48165	1.06161		284	1.11212	1.11212	0.395376	0.14
285	-0.0716224	0.116435	-0.0396497	-0.109073	-0.0170397	285	0.2694	0.0317553	0.0751085	-0.0792457	0.0931925		0.298079		285	0.847964	1.30748	0.912747	0.777906	285	1.85952	1.07586	1.1888	0.83321		285	1.28894	1.28894	0.298079	0.25
286	0.0510832		0.0888813	-0.0298293	0.0394862	286		-0.106612	-0.0356702	-0.148965	-0.0945442		0.0498822		286	1.12482		1.2271	0.933621	286		0.782326	0.921149	0.709635		286	0.734462	-1.36154	0.0498822	0.11
287	0.129383	0.043841	0.0485784	-0.0711704	0.043408	287	0.224307	0.0624232	0.180218	-0.0297685	0.120473		0.350882		287	1.34705	1.10622	1.11835	0.848847	287	1.67613	1.15458	1.51432	0.933752		287	1.19417	1.19417	0.350882	0.2
288	-0.312055	-0.0997129	-0.0523277	-0.211495	-0.157503	288	-0.025667	0.0593575	-0.160782	-0.0684035	-0.0416837		0.156283		288	0.487467	0.794853	0.886487	0.614477	288	0.942612	1.14646	0.690587	0.854273		288	1.30563	1.30563	0.156283	0.13
289	-0.0161295	-0.0499462			-0.0327088	289	0.126358	-0.297526			-0.0358		0.827853		289	0.963542	0.891361			289	1.3377	0.504051				289	0.992908	-1.00714	0.827853	0.42
290	-0.0721301	0.0388194			-0.0131219	290	0.0482984	-0.21031			-0.0620345		0.692294		290	0.846974	1.0935			290	1.11763	0.616155				290	0.893485	-1.11921	0.692294	0.28
291	0.387261			0.036359	0.246327	291		0.100357	0.148198		0.124936		0.670036		291	2.43928			1.08732	291		1.25996	1.40669			291	0.756153	-1.32248	0.670036	0.68
292	0.280847	0.0779327	-0.049915		0.12463	292	0.202135	-0.194739		0.00873765	0.0349859		0.550008		292	1.90918	1.19656	0.891425		292	1.59271	0.638647		1.02032		292	0.813497	-1.22926	0.550008	0.41
293	-0.146466	0.141288	-0.112151	-0.138674	-0.0460862	293	-0.017233	-0.0431326	-0.19233	0.0214825	-0.0506757		0.943048		293	0.71373	1.38448	0.772411	0.726651	293	0.961097	0.905456	0.642199	1.05071		293	0.989488	-1.01062	0.943048	0.18
294	0.0192244	0.0954921		-0.0399493	0.0284768	294	0.124105	0.0680954	0.0892917		0.0944474		0.179983		294	1.04526	1.24593		0.912117	294	1.33078	1.16976	1.22826			294	1.16405	1.16405	0.179983	0.11
295	-0.199084	0.0819468	0.114319		0.0199578	295	0.0613332	0.387818		-0.122301	0.161234		0.573123		295	0.632289	1.20767	1.30113		295	1.15168	2.4424		0.75457		295	1.38445	1.38445	0.573123	0.55
296	0.0626671	0.0735468	0.00481721	0.0925992	0.059617	296	0.0715277	0.0328672	0.004157	0.0622099	0.0434884		0.541602		296	1.15523	1.18453	1.01115	1.23765	296	1.17904	1.07862	1.00962	1.15401		296	0.963544	-1.03784	0.541602	0.06
297	-0.0286728	0.0369593	0.12765	0.0244165	0.0437997	297	0.019138	0.0174134	-0.0505399	-0.0262988	-0.00906782		0.220666		297	0.936111	1.08883	1.34168	1.05783	297	1.04505	1.04091	0.890144	0.941242		297	0.885386	-1.12945	0.220666	0.09
298	-0.00899277	0.0722616	0.112622		0.0615264	298	0.0270384	0.146085		-0.100244	0.035827		0.688456		298	0.979506	1.18103	1.29605		298	1.06424	1.39986		0.793881		298	0.942542	-1.06096	0.688456	0.2
299	-0.181236	0.143791			0.0109994	299	-0.0432191	-0.117664			-0.0788482		0.746769		299	0.658815	1.39249			299	0.905276	0.76267				299	0.813116	-1.22984	0.746769	0.37
300	0.325668	0.0367362	0.440359		0.298236	300	0.0401542	-0.111396		-0.0823987	-0.0461106		0.068494		300	2.11674	1.08827	2.75651		300	1.09687	0.773756		0.827182		300	0.452537	-2.20977	0.068494	0.5
301	0.040971		0.208998		0.133061	301		0.244434		-0.101343	0.105086		0.807111		301	1.09893		1.61807		301		1.75563		0.791877		301	0.937617	-1.06653	0.807111	0.55
302	0.177798	0.161455			0.169703	302	0.111178	-0.151815			-0.000708428		0.286119		302	1.50591	1.45029			302	1.29175	0.704993				302	0.675442	-1.48051	0.286119	0.29
303	-0.0930397		-0.104574	0.0348116	-0.0495339	303		0.116524	-0.110316	0.0310251	0.0222195		0.450449		303	0.807161		0.786006	1.08346	303		1.30775	0.775683	1.07405		303	1.17965	1.17965	0.450449	0.18
304	0.319622	-0.0497759	0.157516		0.167946	304	0.0741959	-0.0797989		0.12062	0.0464423		0.444515		304	2.08748	0.891711	1.43719		304	1.1863	0.832149		1.32014		304	0.755956	-1.32283	0.444515	0.38
305	0.132313	0.0354889	0.130427	0.066229	0.0931015	305	0.163256	0.0823213	-0.0285661	0.0556448	0.0735407		0.637667		305	1.35617	1.08515	1.35029	1.16474	305	1.45632	1.20871	0.936341	1.1367		305	0.955959	-1.04607	0.637667	0.13
306	-0.0243452	0.0377415		0.0717664	0.0301897	306	0.0742931	0.0277388	0.109008		0.0716162		0.316543		306	0.945485	1.09079		1.17969	306	1.18657	1.06595	1.28531			306	1.10009	1.10009	0.316543	0.09
307	-0.00509152	0.063204	-0.0866767	0.140174	0.0359308	307	0.00374036	0.132958	-0.0151792	0.136651	0.0702471		0.583448		307	0.988345	1.15666	0.819074	1.38094	307	1.00865	1.35818	0.965652	1.36978		307	1.08222	1.08222	0.583448	0.16
308	-0.123437	-0.0103244	0.070131	-0.0057036	-0.0119642	308	0.134987	0.0857907	0.139245	0.00910344	0.0953535		0.071144		308	0.752597	0.976508	1.17525	0.986953	308	1.36454	1.2184	1.37799	1.02118		308	1.28032	1.28032	0.071144	0.12
311	0.0348198	0.0186497	0.0385572	-0.0666965	0.00836952	311	0.00378482	-0.0120016	0.0867597	0.010189	0.0239064		0.649092		311	1.08348	1.04388	1.09284	0.857637	311	1.00875	0.972744	1.22112	1.02374		311	1.03642	1.03642	0.649092	0.08
312	0.024792		0.0689953	0.0164194	0.0373548	312		0.123389	0.0949324	0.162354	0.127774		0.0239706		312	1.05875		1.17218	1.03853	312		1.32858	1.24432	1.4533		312	1.23146	1.23146	0.0239706	0.07
313	0.101563		0.0836066	0.0482733	0.0783749	313		-0.047397	-0.155033	0.0732969	-0.0330378		0.149151		313	1.26347		1.21229	1.11757	313		0.896609	0.699788	1.18385		313	0.773726	-1.29245	0.149151	0.15
314	-0.119319	0.338192			0.167087	314	-0.28182	-0.189007			-0.232939		0.277612		314	0.759767	2.17867			314	0.522613	0.647132				314	0.398084	-2.51203	0.277612	0.71
316	0.13603		-0.0299383		0.0609263	316		-0.30516		8.73921e-05	-0.126252		0.35826		316	1.36782		0.933387		316		0.495268		1.0002		316	0.649862	-1.53879	0.35826	0.33
317	-0.0463778	0.0607441	-0.0885077	0.0379449	-0.00482917	317	-0.0143991	0.116303	-0.0756025	0.133589	0.0487193		0.457198		317	0.898715	1.15012	0.815628	1.0913	317	0.967388	1.30708	0.840229	1.36016		317	1.13122	1.13122	0.457198	0.15
318	-0.0384643	0.0191501	-0.137697	0.299045	0.0681387	318	0.0547811	0.121643	0.0905065	0.155927	0.107324		0.492525		318	0.915241	1.04508	0.728288	1.99088	318	1.13444	1.32325	1.2317	1.43195		318	1.09442	1.09442	0.492525	0.29
320	-0.0845141	-0.104172	-0.0574871	-0.128633	-0.0929162	320	0.0119925	-0.094387	-0.0350275	-0.0389973	-0.0374778		0.0847739		320	0.823163	0.786734	0.876018	0.743648	320	1.028	0.804661	0.922513	0.914119		320	1.13616	1.13616	0.0847739	0.05
321	-0.0531066	-0.048916	-0.0408253	-0.119476	-0.064474	321	0.182712	-0.0308568	0.0244814	0.004284	0.0533052		0.07131		321	0.884898	0.893478	0.910279	0.759493	321	1.52304	0.931415	1.05799	1.00991		321	1.31153	1.31153	0.07131	0.14
322	-0.035742	-0.154043	0.0520211	-0.0424673	-0.0389969	322	0.00819752	0.00660816	-0.0164502	0.0346821	0.00863756		0.266241		322	0.920997	0.701386	1.12725	0.906844	322	1.01905	1.01533	0.96283	1.08313		322	1.11592	1.11592	0.266241	0.09
323	-0.184064	0.0334273	0.0161504	-0.0655073	-0.0418633	323	0.0481887	0.0748004	-0.0692905	0.0223198	0.022281		0.284175		323	0.65454	1.08001	1.03789	0.859989	323	1.11735	1.18796	0.85253	1.05274		323	1.15916	1.15916	0.284175	0.12
324	-0.0995903	0.00187708		0.034846	-0.0172838	324	-0.0125759	-0.166026	-0.0190684		-0.0603477		0.523743		324	0.795078	1.00433		1.08354	324	0.971458	0.682298	0.957043			324	0.905599	-1.10424	0.523743	0.13
325	-0.211345	0.0694483	-0.0444971	-0.0542267	-0.0489869	325	0.304016	0.249431	-0.0282827	0.307773	0.227758		0.0345464		325	0.614689	1.17341	0.902616	0.882619	325	2.0138	1.77595	0.936952	2.0313		325	1.89123	1.89123	0.0345464	0.28
327	-0.0776199	-0.0412462	-0.040832	0.0760147	-0.0169062	327	0.0186146	0.105343	0.10386	0.0871502	0.0801474		0.0439607		327	0.836335	0.909398	0.910265	1.19128	327	1.04379	1.27451	1.27017	1.22222		327	1.25041	1.25041	0.0439607	0.1
328	-0.0561617	0.0323998	0.00371869	-0.0520468	-0.016395	328	0.207064	0.139122	-0.0219888	0.162656	0.129804		0.0424715		328	0.878695	1.07746	1.0086	0.88706	328	1.61088	1.3776	0.950629	1.45431		328	1.40023	1.40023	0.0424715	0.15
329	0.056294	0.0111436	0.0270842		0.0319116	329	0.0290898	0.108668		0.200866	0.118555		0.188329		329	1.1384	1.02599	1.06435		329	1.06928	1.2843		1.58806		329	1.2208	1.2208	0.188329	0.15
330	-0.112839	-0.130067	-0.11044	-0.0889699	-0.110333	330	-0.131831	-0.0134619	-0.106852	-0.0723269	-0.0788139		0.316888		330	0.77119	0.741196	0.775462	0.814761	330	0.738192	0.969478	0.781894	0.84659		330	1.07527	1.07527	0.316888	0.05
331	-0.0933682		-0.0470294		-0.0695811	331		0.0690606		-0.0616032	0.00862426		0.397896		331	0.806551		0.897368		331		1.17236		0.867754		331	1.19731	1.19731	0.397896	0.16
332	0.162886	0.268476			0.218882	332	0.00678806	0.0402508			0.0238416		0.0739666		332	1.45508	1.85556			332	1.01575	1.09711				332	0.638204	-1.5669	0.0739666	0.2
333	0.276054	0.0899869	-0.0154792	-0.0803564	0.0894214	333	0.398679	0.157825	-0.0938765	0.168902	0.191972		0.504344		333	1.88822	1.23023	0.964986	0.831081	333	2.50426	1.43822	0.805607	1.47537		333	1.26634	1.26634	0.504344	0.42
334	0.0127583	0.0743373	0.0803732	0.0253645	0.0492126	334	0.150612	0.12607	-0.0930144	0.096075	0.0797372		0.720911		334	1.02981	1.18669	1.2033	1.06014	334	1.41453	1.33681	0.807208	1.2476		334	1.07281	1.07281	0.720911	0.14
335	0.00501356	0.021918	-0.397058		-0.0854476	335	-0.079828	-0.162441		-0.471508	-0.208142		0.562312		335	1.01161	1.05176	0.400813		335	0.832093	0.687954		0.337669		335	0.753886	-1.32646	0.562312	0.26
336	-0.0985513		-0.0583977		-0.0780106	336		-0.052204		-0.0882822	-0.0698686		0.789197		336	0.796982		0.874183		336		0.886739		0.816052		336	1.01892	1.01892	0.789197	0.05
337	0.0735338	0.0479439	-0.0195859	-0.0036572	0.0261995	337	0.170895	0.0621219	-0.0486194	0.122223	0.0841334		0.355811		337	1.1845	1.11672	0.955904	0.991614	337	1.48216	1.15378	0.894089	1.32502		337	1.1427	1.1427	0.355811	0.14
338	-0.23677	-0.0140855			-0.111309	338	-0.167065	0.0137464			-0.0673168		0.766225		338	0.579736	0.968087			338	0.680667	1.03216				338	1.1066	1.1066	0.766225	0.26
339	0.0425263	-0.0742535	-0.039469	-0.0561799	-0.0294785	339	-0.0603908	0.0448156	0.0409654	-0.0613809	-0.00590276		0.584377		339	1.10287	0.842843	0.913127	0.878658	339	0.87018	1.1087	1.09892	0.868199		339	1.05579	1.05579	0.584377	0.09
340	-0.145374	-0.000185834			-0.0667407	340	-0.212657	0.0854684			-0.0385		0.960855		340	0.715527	0.999572			340	0.612834	1.2175				340	1.06719	1.06719	0.960855	0.33
341	-0.0786795	-0.0100355	-0.016575		-0.0340136	341	-0.22225	0.116702		0.20842	0.0698717		0.628898		341	0.834297	0.977157	0.962554		341	0.599446	1.30829		1.61592		341	1.27024	1.27024	0.628898	0.3
342	0.115971	0.0120645	0.240487	0.184212	0.146308	342	0.184903	0.0787919	0.0527984	0.299877	0.165366		0.838587		342	1.30609	1.02817	1.73975	1.52831	342	1.53075	1.19892	1.12927	1.9947		342	1.04486	1.04486	0.838587	0.25
343	0.104416		-0.0794004	0.0296978	0.0246879	343		0.0484569	-0.0143117	0.304346	0.135764		0.442562		343	1.27179		0.832913	1.07077	343		1.11804	0.967583	2.01533		343	1.29144	1.29144	0.442562	0.35
344	-0.0860575		-0.144002		-0.114064	344		0.178499		0.215161	0.197217		0.0118708		344	0.820243		0.717791		344		1.50834		1.6412		344	2.04777	2.04777	0.0118708	0.08
345	-0.0545121	0.0769769	0.026982		0.0198171	345	-0.00861221	0.116398		0.159509	0.0947667		0.315429		345	0.882039	1.19392	1.0641		345	0.980365	1.30737		1.44381		345	1.18836	1.18836	0.315429	0.16
346	-0.247232	0.000376121			-0.106016	346	-0.111012	0.103346			0.00926044		0.541146		346	0.565937	1.00087			346	0.77444	1.26866				346	1.304	1.304	0.541146	0.33
347	-0.063048	-0.167179		0.183194	0.0100305	347	-0.138124	0.0604653	0.163434		0.0458276		0.761892		347	0.864872	0.680488		1.52473	347	0.727572	1.14938	1.45691			347	1.08592	1.08592	0.761892	0.33
348	-0.163705	-0.00411427		-0.0465426	-0.0663609	348	-0.0137028	-0.0923814	-0.124423		-0.0743067		0.930489		348	0.685954	0.990571		0.898375	348	0.968941	0.808386	0.750892			348	0.981871	-1.01846	0.930489	0.11
349	-0.0347542	0.0781953	-0.00945583	-0.0476533	-0.00055247	349	0.284155	-0.136443	0.0254332	0.094121	0.0931134		0.472227		349	0.923094	1.19728	0.978462	0.89608	349	1.92378	0.730393	1.06031	1.242		349	1.2407	1.2407	0.472227	0.26
350	0.0475816	-0.036196	0.254433	0.0981317	0.104305	350	0.13944	0.0542684	0.0901397	-0.00350158	0.0731994		0.769383		350	1.11579	0.920034	1.79652	1.25352	350	1.3786	1.1331	1.23066	0.99197		350	0.930882	-1.07425	0.769383	0.2
351	-0.0569713	0.0520884	-0.031023		-0.00943259	351	-0.0989761	0.0807618		0.141053	0.0523492		0.540843		351	0.877059	1.12743	0.931059		351	0.796203	1.20438		1.38373		351	1.15287	1.15287	0.540843	0.19
352	-0.148946		-0.07926		-0.112707	352		0.0776177		0.198537	0.142272		0.0687649		352	0.709667		0.833182		352		1.19569		1.57956		352	1.79878	1.79878	0.0687649	0.2
353	0.038583	0.0719705		-0.0945909	0.011067	353	0.229639	0.04328	-0.0287764		0.0954613		0.456135		353	1.09291	1.18024		0.804283	353	1.69683	1.10479	0.935887			353	1.21449	1.21449	0.456135	0.26
354	-0.132728	0.0180679		0.208281	0.0536611	354	-0.0289344	0.28111	-0.00735001		0.105975		0.73782		354	0.736668	1.04248		1.6154	354	0.935547	1.91034	0.983218			354	1.12801	1.12801	0.73782	0.41
355	0.0508973	-0.0612525	0.0300155	-0.117702	-0.0192067	355	0.132034	-0.266029	-0.0656856	-0.134441	-0.059152		0.544531		355	1.12434	0.868455	1.07156	0.762603	355	1.3553	0.541965	0.859636	0.733768		355	0.912126	-1.09634	0.544531	0.19
356	-0.122457	0.137789	0.0818382	-0.0861052	0.0165307	356	0.238264	0.188832	-0.0180587	0.119273	0.142299		0.17591		356	0.754297	1.37337	1.20736	0.820153	356	1.73087	1.54466	0.959271	1.31605		356	1.33588	1.33588	0.17591	0.22
357	-0.18086		-0.0993215		-0.13818	357		0.087853		0.138885	0.114118		0.0341726		357	0.659386		0.79557		357		1.2242		1.37684		357	1.78771	1.78771	0.0341726	0.1
358	0.100218	0.00748896	0.0611815	-0.0801751	0.027315	358	0.165284	0.0715277	0.00799149	0.123558	0.0960268		0.225489		358	1.25956	1.01739	1.15128	0.831429	358	1.46313	1.17904	1.01857	1.3291		358	1.17142	1.17142	0.225489	0.13
359	0.030459			-0.053214	-0.00936553	359		0.0817928	0.0152007		0.0497719		0.379225		359	1.07265			0.88468	359		1.20724	1.03562			359	1.14588	1.14588	0.379225	0.13
360	0.00520231	-0.00448856	-0.0820473	-0.120911	-0.047376	360	0.0261976	0.0890041	-0.116621	0.0285165	0.0130476		0.322878		360	1.01205	0.989718	0.827852	0.756988	360	1.06218	1.22745	0.764502	1.06787		360	1.14927	1.14927	0.322878	0.11
361	-0.0827372	0.000644917	-0.0483226	0.12925	0.00746607	361	-0.0404185	0.151187	0.0309853	0.238428	0.108312		0.264608		361	0.826538	1.00149	0.8947	1.34664	361	0.911132	1.4164	1.07395	1.73152		361	1.26138	1.26138	0.264608	0.22
362	-0.0460416		-0.122737	-0.21312	-0.121975	362		0.0856512	-0.217318	-0.0402902	-0.040052		0.523651		362	0.899411		0.753813	0.612181	362		1.21801	0.606293	0.911402		362	1.2076	1.2076	0.523651	0.2
363	0.0636289	0.156323	0.0493391	-0.106619	0.0505411	363	0.205964	0.00864265	-0.0928061	0.0490163	0.0563315		0.981135		363	1.15779	1.43325	1.12031	0.782315	363	1.60681	1.0201	0.807596	1.11948		363	1.01342	1.01342	0.981135	0.22
364	0.0972809	0.0679298		-0.0207178	0.0509973	364	-0.0658779	0.0301293	-0.00080799		-0.0103671		0.254238		364	1.25107	1.16931		0.953415	364	0.859255	1.07184	0.998141			364	0.868232	-1.15177	0.254238	0.11
365	0.0132455	-0.153725	-0.203314	-0.0844145	-0.0993079	365	0.0836983	-0.0722377	-0.116744	-0.0720236	-0.0373019		0.366962		365	1.03097	0.7019	0.62616	0.823352	365	1.21255	0.846764	0.764286	0.847181		365	1.15347	1.15347	0.366962	0.13
366	-0.0285011	0.0153394	-0.0933936		-0.0332427	366	0.293692	0.117392		0.0852168	0.175478		0.0494292		366	0.936481	1.03595	0.806504		366	1.96649	1.31036		1.21679		366	1.61704	1.61704	0.0494292	0.25
368	-0.18978	-0.145885	-0.344054	-0.136262	-0.196508	368	0.14674	-0.0568689	-0.04629	-0.0727448	0.00258867		0.0316975		368	0.645981	0.714685	0.452842	0.730699	368	1.40198	0.877266	0.898897	0.845776		368	1.5816	1.5816	0.0316975	0.15
369	0.212337			-0.0852042	0.0885644	369		0.18092	-0.17602		0.0381323		0.817137		369	1.63056			0.821856	369		1.51677	0.666776			369	0.890365	-1.12314	0.817137	0.59
370	0.0640762	0.131473	0.071408	0.0461071	0.0794748	370	0.183936	0.146724	0.0202168	0.0860956	0.113623		0.472016		370	1.15898	1.35355	1.17871	1.11201	370	1.52734	1.40192	1.04765	1.21926		370	1.0818	1.0818	0.472016	0.12
371	0.0298736	0.101391	0.0594496	-0.0481557	0.0390089	371	0.112494	0.0103576	-0.0806057	-0.0333422	0.00822834		0.543345		371	1.07121	1.26297	1.1467	0.895044	371	1.29567	1.02414	0.830604	0.9261		371	0.931578	-1.07345	0.543345	0.13
372	0.0477595	0.0609939	0.0534386	0.0296837	0.0481218	372	0.203907	0.00581055	-0.0253134	0.0781829	0.0749361		0.742469		372	1.11625	1.15078	1.13094	1.07074	372	1.59922	1.01347	0.94338	1.19724		372	1.06369	1.06369	0.742469	0.15
373	0.318054	0.518093	-0.0373996	-0.326282	0.228272	373	0.00846978	-0.0871474	-0.314278	-0.20344	-0.132409		0.230193		373	2.07996	3.2968	0.917488	0.471756	373	1.01969	0.818187	0.484978	0.625979		373	0.435831	-2.29447	0.230193	0.64
375	0.0330103	0.10661	0.0522766	-0.05521	0.0379982	375	0.140348	0.0631416	-0.131842	0.0476639	0.0406174		0.950171		375	1.07897	1.27823	1.12792	0.880623	375	1.38149	1.15649	0.738173	1.116		375	1.00605	1.00605	0.950171	0.16
376	0.047475	0.163773	-0.280388	0.0362516	0.0196314	376	0.217019	0.140056	-0.0484691	-0.233611	0.051843		0.852275		376	1.11551	1.45805	0.524339	1.08706	376	1.64823	1.38056	0.894398	0.583968		376	1.07699	1.07699	0.852275	0.31
377	-0.0371841			0.0483743	0.00769862	377		0.0844867	-0.034955		0.0288592		0.818535		377	0.917943			1.11783	377		1.21475	0.922667			377	1.04993	1.04993	0.818535	0.18
378	-0.0427039	0.00482709		0.13621	0.0395355	378	-0.0816431	0.231668	-0.064248		0.0538323		0.972684		378	0.90635	1.01118		1.36839	378	0.828623	1.70478	0.862486			378	1.03347	1.03347	0.972684	0.32
380	0.140066			-0.119256	0.0294794	380		-0.145146	-0.0906846		-0.117062		0.434954		380	1.38059			0.759878	380		0.715903	0.81155			380	0.713606	-1.40133	0.434954	0.31
381	0.00977733	0.00606959	0.123526		0.049973	381	0.129408	0.0804666		0.101515	0.10426		0.235198		381	1.02277	1.01407	1.329		381	1.34712	1.20356		1.26333		381	1.13315	1.13315	0.235198	0.11
382	-0.276732		-0.13069		-0.197601	382		0.0338631		0.0480714	0.0410254		0.0793539		382	0.528771		0.740134		382		1.08109		1.11705		382	1.73231	1.73231	0.0793539	0.11
383	0.075313	0.152635	0.107429	0.115622	0.113624	383	-0.0632462	0.0880188	-0.0507638	0.118168	0.030553		0.118826		383	1.18936	1.42113	1.28065	1.30503	383	0.864478	1.22467	0.889685	1.31271		383	0.825904	-1.2108	0.118826	0.12
384	0.0551735		0.0876521	-0.113799	0.0182268	384		-0.0767893	-0.215031	0.0814106	-0.0532851		0.493329		384	1.13546		1.22364	0.769486	384		0.837936	0.609493	1.20618		384	0.84818	-1.17899	0.493329	0.22
385	0.0225073	0.0554011	-0.0746777	0.0666559	0.0208952	385	0.298553	0.174332	0.183463	0.21046	0.219569		0.00349777		385	1.05319	1.13606	0.84202	1.16589	385	1.98862	1.49394	1.52568	1.62353		385	1.58006	1.58006	0.00349777	0.14
387	-0.00279329	0.00465281	-0.0746954	-0.145187	-0.0503441	387	0.250718	-0.0303725	-0.0408624	-0.199413	0.0269096		0.637942		387	0.993589	1.01077	0.841985	0.715835	387	1.78122	0.932454	0.910202	0.63181		387	1.19469	1.19469	0.637942	0.26
388	0.0480974	0.222663	0.0634489	0.18218	0.135562	388	0.22982	0.231182	0.0884979	0.123379	0.172821		0.515933		388	1.11711	1.6698	1.15731	1.52118	388	1.69754	1.70287	1.22602	1.32855		388	1.08958	1.08958	0.515933	0.18
389	-0.21015		-0.175018	0.002224	-0.117317	389		-0.348	-0.0612827	-0.296158	-0.216387		0.383785		389	0.616382		0.668317	1.00513	389		0.448745	0.868395	0.505641		389	0.796032	-1.25623	0.383785	0.18
390	0.0688926		0.328206	0.0688524	0.173463	390		-0.0410207	-0.0398618	0.133408	0.0255462		0.256044		390	1.17191		2.12915	1.1718	390		0.90987	0.912301	1.35959		390	0.71135	-1.40578	0.256044	0.35
391	-0.0523941		-0.0357998		-0.0440177	391		-0.0865824		-0.144338	-0.114501		0.140778		391	0.886351		0.920874		391		0.819252		0.717237		391	0.850192	-1.1762	0.140778	0.05
392	0.0744701		0.104403	0.0848467	0.0880846	392		0.148024	0.069827	0.0150589	0.0810876		0.808014		392	1.18705		1.27175	1.21576	392		1.40613	1.17443	1.03528		392	0.984018	-1.01624	0.808014	0.11
394	0.0555867	-0.0233246	-0.196952	-0.104423	-0.0572561	394	0.0537534	-0.0492161	-0.10495	-0.181307	-0.0618991		0.967126		394	1.13655	0.94771	0.635401	0.786279	394	1.13176	0.892861	0.785326	0.658708		394	0.989366	-1.01075	0.967126	0.15
396	-0.0185044	0.191219			0.0988959	396	0.142481	-0.142352			0.0230086		0.673851		396	0.958287	1.55317			396	1.38829	0.720523				396	0.839678	-1.19093	0.673851	0.45
398	-0.0960918	-0.0477944		0.0751156	-0.0168075	398	0.119087	0.0785843	-0.0100098		0.0658355		0.250388		398	0.801509	0.895789		1.18882	398	1.31549	1.19835	0.977215			398	1.2096	1.2096	0.250388	0.15
399	0.0489952	-0.0816207	-0.00293765	0.1552	0.0385111	399	0.240703	0.16585	0.163618	0.0588315	0.161986		0.0863522		399	1.11943	0.828666	0.993259	1.42955	399	1.74062	1.46504	1.45753	1.14507		399	1.32885	1.32885	0.0863522	0.18
400	0.00704912	-0.0774928	0.130268	0.254559	0.0968913	400	0.00960298	0.253367	0.163021	0.00489413	0.120684		0.768786		400	1.01636	0.836579	1.3498	1.79704	400	1.02236	1.79212	1.45553	1.01133		400	1.05631	1.05631	0.768786	0.28
401	0.0463679			0.0911236	0.0693221	401		0.0771615	0.172215		0.127284		0.398457		401	1.11267			1.23346	401		1.19443	1.48667			401	1.14278	1.14278	0.398457	0.16
402	-0.12762	-0.116585	-0.203075		-0.147428	402	0.30485	0.119128		0.042708	0.169931		0.0209214		402	0.745383	0.764565	0.626506		402	2.01767	1.31561		1.10334		402	2.07663	2.07663	0.0209214	0.28
403	0.0859383	0.14281	0.00747639	-0.0754008	0.0478726	403	0.162925	0.124343	0.061333	-0.0624485	0.0795847		0.663323		403	1.21882	1.38934	1.01736	0.840619	403	1.45521	1.3315	1.15168	0.866067		403	1.07575	1.07575	0.663323	0.17
404	-0.074275		0.0189912		-0.025143	404		-0.00305446		-0.0559628	-0.0287034		0.975388		404	0.842801		1.0447		404		0.992992		0.879098		404	0.991835	-1.00823	0.975388	0.12
405	-0.152954	-0.0248851	-0.251487	-0.183098	-0.145106	405	-0.056158	0.0400149	-0.103835	-0.232596	-0.0772877		0.413334		405	0.703146	0.944311	0.560419	0.655997	405	0.878703	1.09652	0.787345	0.585335		405	1.16901	1.16901	0.413334	0.13
406	-0.033021	0.114964		0.192472	0.101232	406	-0.169498	0.00321385	-0.0465056		-0.0650401		0.124425		406	0.926785	1.30306		1.55766	406	0.676864	1.00743	0.898451			406	0.681912	-1.46647	0.124425	0.21
407	0.0862263	0.142804		0.00227002	0.0808897	407	0.164235	0.349991	0.0701567		0.210728		0.269043		407	1.21962	1.38932		1.00524	407	1.4596	2.23867	1.17532			407	1.34846	1.34846	0.269043	0.34
408	0.102267	0.0222096	0.125853	-0.134352	0.0402111	408	0.281959	0.0763851	-0.0459468	0.106093	0.120796		0.431128		408	1.26552	1.05247	1.33614	0.733919	408	1.91408	1.1923	0.899608	1.27671		408	1.20388	1.20388	0.431128	0.25
409	0.0430388	0.0667038	0.0621572		0.0574204	409	0.0632116	0.017195		-0.0174388	0.0222502		0.211821		409	1.10418	1.16601	1.15387		409	1.15668	1.04039		0.960641		409	0.92221	-1.08435	0.211821	0.06
410	-0.0150813	0.100546	0.032164		0.0418205	410	0.0662196	-0.0693386		-0.0491699	-0.0132124		0.352967		410	0.96587	1.26051	1.07687		410	1.16471	0.852435		0.892956		410	0.880982	-1.1351	0.352967	0.13
411	0.442044	0.454086	-0.0459048	0.0709035	0.283826	411	0.19106	-0.323873	0.0744536	0.0288839	0.0296637		0.21011		411	2.76722	2.84502	0.899695	1.17734	411	1.5526	0.474381	1.18701	1.06877		411	0.556978	-1.7954	0.21011	0.56
412	0.0823379	0.0678262	-0.0188735	0.158579	0.0770023	412	-0.0985205	-0.0130185	0.25833	-0.0686984	0.0447276		0.574888		412	1.20875	1.16903	0.957473	1.44072	412	0.797039	0.970469	1.81272	0.853693		412	0.928379	-1.07715	0.574888	0.26
413	-0.0278602	-0.150924	0.0304207	-0.0992233	-0.0564298	413	0.184021	-0.0268856	-0.0691046	0.198291	0.0880627		0.147112		413	0.937864	0.70644	1.07256	0.79575	413	1.52764	0.939971	0.852895	1.57867		413	1.39474	1.39474	0.147112	0.21
414	-0.273462			-0.00524021	-0.118965	414		-0.0148156	-0.256767		-0.119156		0.986065		414	0.532768			0.988006	414		0.966461	0.553647			414	0.999562	-1.00044	0.986065	0.31
415	0.102344	0.0368784	0.0231465	0.112571	0.0705002	415	0.114441	0.0153305	0.0493502	0.0955238	0.0703867		0.998227		415	1.26574	1.08863	1.05474	1.2959	415	1.30149	1.03593	1.12034	1.24602		415	0.999739	-1.00026	0.998227	0.09
416	0.0966054	-0.447225	0.199706	-0.0829394	0.00175388	416	0.237446	-0.0934481	-0.0211168	0.343729	0.153295		0.358164		416	1.24912	0.357088	1.58382	0.826153	416	1.72761	0.806403	0.95254	2.20663		416	1.41756	1.41756	0.358164	0.42
417	-0.262785	-0.204311		-0.307326	-0.256084	417	-0.21346	-0.104611	-0.203916		-0.171139		0.140278		417	0.546028	0.624725		0.492804	417	0.611702	0.785939	0.625293			417	1.21603	1.21603	0.140278	0.07
418	0.000941568			0.096683	0.0514453	418		0.256536	0.0372777		0.160599		0.498386		418	1.00217			1.24935	418		1.80524	1.08963			418	1.28574	1.28574	0.498386	0.38
419	-0.152592	0.105071	-0.143878	0.0131617	-0.0307927	419	0.0468183	0.161608	-0.0424868	-0.050247	0.0376433		0.393041		419	0.703733	1.27371	0.717996	1.03077	419	1.11383	1.4508	0.906804	0.890744		419	1.17067	1.17067	0.393041	0.19
420	-0.095023	0.0412215	-0.0765774	-0.0950376	-0.052462	420	0.00556811	0.0943203	-0.0549541	-0.0345131	0.00648961		0.252496		420	0.803484	1.09957	0.838345	0.803457	420	1.0129	1.24257	0.881142	0.923606		420	1.14539	1.14539	0.252496	0.11
421	-0.0257143	-0.182916	0.0730828	0.0532412	-0.00960868	421	0.0686345	0.00149581	0.020864	0.367209	0.142474		0.238802		421	0.942509	0.656272	1.18327	1.13042	421	1.17121	1.00345	1.04921	2.32921		421	1.41933	1.41933	0.238802	0.34
422	-0.0875059		-0.0527052	-0.116252	-0.0847089	422		0.101105	-0.104179	0.0215693	0.0142088		0.216531		422	0.817512		0.885717	0.765153	422		1.26213	0.786721	1.05092		422	1.25579	1.25579	0.216531	0.14
423	0.0188891	0.0528333	0.0484876		0.0403298	423	0.0353301	0.0543404		-0.047924	0.0161361		0.474439		423	1.04445	1.12936	1.11812		423	1.08475	1.13329		0.895521		423	0.945815	-1.05729	0.474439	0.08
424	-0.0427647		-0.0368927		-0.0398188	424		0.0126917		0.0596809	0.0368215		0.0848546		424	0.906223		0.91856		424		1.02966		1.14731		424	1.193	1.193	0.0848546	0.06
425	-0.0574381		-0.0856405		-0.0713104	425		0.0681237		-0.165717	-0.0332446		0.864703		425	0.876117		0.821031		425		1.16983		0.682784		425	1.09161	1.09161	0.864703	0.25
426	-0.0642148	0.0641836	-0.0791571	-0.0412614	-0.0263453	426	0.00601088	-0.0682985	-0.0506448	-0.0658732	-0.0436384		0.705032		426	0.862552	1.15927	0.83338	0.909366	426	1.01394	0.854479	0.889929	0.859264		426	0.960964	-1.04062	0.705032	0.08
428	0.00606837	-0.0251421	0.0542954	0.255738	0.0875084	428	0.0286125	0.211367	0.154619	0.252107	0.169498		0.307248		428	1.01407	0.943752	1.13317	1.80193	428	1.0681	1.62692	1.42764	1.78693		428	1.20778	1.20778	0.307248	0.25
429	-0.124639	-0.16829	-0.246954	-0.219743	-0.18734	429	-0.171421	-0.12368	-0.215309	-0.340968	-0.205647		0.685674		429	0.750518	0.67875	0.5663	0.602917	429	0.673875	0.752177	0.609104	0.456071		429	0.958723	-1.04305	0.685674	0.07
430	0.121313	-0.0808643		-0.103383	-0.00869683	430	0.0497476	-0.0484716	0.0267522		0.0113301		0.715063		430	1.32225	0.83011		0.788165	430	1.12137	0.894393	1.06354			430	1.04719	1.04719	0.715063	0.18
431	0.039036	0.00301644		-0.0671303	-0.00615281	431	0.203326	0.501824	-0.0920295		0.269646		0.289167		431	1.09405	1.00697		0.856781	431	1.59708	3.17559	0.809041			431	1.88712	1.88712	0.289167	0.7
432	0.0145575	-0.121151	-0.0105557	0.135502	0.0141852	432	-0.137472	0.103749	0.0850481	0.226453	0.0880702		0.508459		432	1.03409	0.75657	0.975988	1.36616	432	0.728664	1.26984	1.21632	1.68443		432	1.18545	1.18545	0.508459	0.23
433	0.0578481	-0.0211789	-0.207658	-0.103112	-0.0575618	433	0.29608	0.184305	-0.0497024	0.111801	0.153162		0.0685273		433	1.14248	0.952404	0.61993	0.788656	433	1.97734	1.52864	0.891862	1.2936		433	1.62452	1.62452	0.0685273	0.25
434	0.186525	0.0401172			0.119462	434	0.0770951	0.0607744			0.0690114		0.607997		434	1.53647	1.09677			434	1.19425	1.1502				434	0.890327	-1.12318	0.607997	0.22
435	-0.156939		-0.426814		-0.271243	435		-0.149802		-0.465752	-0.279657		0.945963		435	0.696724		0.374271		435		0.708268		0.342175		435	0.980811	-1.01956	0.945963	0.24
436	0.366479	0.260492	-0.102283	0.0589656	0.182033	436	0.116367	-0.139087	0.0513554	-0.0145806	0.0134425		0.272335		436	2.3253	1.82177	0.790163	1.14542	436	1.30728	0.725961	1.12553	0.966984		436	0.678281	-1.47432	0.272335	0.36
437	-0.0125492	0.119887	0.0528322		0.0567512	437	0.051146	0.234972		0.18349	0.163216		0.197326		437	0.971518	1.31791	1.12936		437	1.12498	1.7178		1.52577		437	1.27781	1.27781	0.197326	0.2
438	0.105404	0.0438172		0.00837611	0.0543987	438	0.0343425	0.0703638	0.0310501		0.0456206		0.825952		438	1.27469	1.10616		1.01947	438	1.08229	1.17588	1.07411			438	0.979991	-1.02042	0.825952	0.08
441	0.109517		0.0418828		0.077015	441		0.120823		0.105375	0.113168		0.393719		441	1.28682		1.10124		441		1.32076		1.2746		441	1.08681	1.08681	0.393719	0.1
442	0.0379978	0.0694914	-0.512964		-0.0668697	442	0.00399548	0.266558		-0.0614398	0.0939711		0.392698		442	1.09143	1.17352	0.306927		442	1.00924	1.84739		0.868081		442	1.44824	1.44824	0.392698	0.41
443	0.0923114	-0.0558384	0.0749789	0.00219538	0.0323866	443	0.038715	0.0320797	0.0300431	0.0863205	0.0474128		0.634369		443	1.23683	0.87935	1.18844	1.00507	443	1.09324	1.07666	1.07163	1.21989		443	1.0352	1.0352	0.634369	0.09
444	0.311447	0.0313371		0.00168476	0.138541	444	0.0272805	0.0344813	0.115793		0.061077		0.616702		444	2.04855	1.07482		1.00389	444	1.06483	1.08263	1.30555			444	0.836635	-1.19526	0.616702	0.35
445	-0.160816		-0.0425362		-0.0976619	445		0.0616202		0.0254708	0.0439215		0.143348		445	0.690532		0.9067		445		1.15244		1.0604		445	1.38543	1.38543	0.143348	0.12
446	-0.0156147		-0.11565	-0.14328	-0.0879757	446		0.0626424	-0.00646483	0.0835178	0.0482381		0.0434428		446	0.964684		0.766214	0.718985	446		1.15516	0.985224	1.21204		446	1.3684	1.3684	0.0434428	0.1
447	-0.0325238		-0.127336	-0.00853319	-0.0531775	447		0.101294	-0.20104	0.0202396	-0.00879793		0.776056		447	0.927847		0.745872	0.980543	447		1.26268	0.629448	1.04771		447	1.10759	1.10759	0.776056	0.2
448	-0.0169099		0.173293	0.0349206	0.0713794	448		0.0674593	0.0583266	0.0755128	0.0671563		0.956181		448	0.961812		1.49036	1.08373	448		1.16804	1.14374	1.18991		448	0.990323	-1.00977	0.956181	0.16
449	0.0277823	-0.0232744	-0.0763691	-0.199227	-0.0598934	449	0.00483512	0.00198148	-0.151532	0.122795	0.00517955		0.434484		449	1.06606	0.947819	0.838747	0.632082	449	1.0112	1.00457	0.705453	1.32677		449	1.16164	1.16164	0.434484	0.16
450	0.105889	-0.113102		-0.0486094	-0.00863429	450	0.23999	-0.0945544	0.088884		0.0991306		0.453197		450	1.27611	0.770722		0.894109	450	1.73776	0.804351	1.22711			450	1.28164	1.28164	0.453197	0.31
451	-0.15249		-0.3903	-0.0976192	-0.196158	451		0.18853	0.0345608	-0.279493	0.0214422		0.301972		451	0.703898		0.407099	0.798695	451		1.54358	1.08283	0.525421		451	1.65044	1.65044	0.301972	0.32
453	0.0289161	-0.0340246	0.0242778	0.0322292	0.0136819	453	0.0443922	0.146522	-0.032691	-0.00593588	0.0436382		0.574819		453	1.06885	0.924646	1.05749	1.07703	453	1.10762	1.40127	0.927489	0.986425		453	1.07141	1.07141	0.574819	0.11
455	-0.042746	-0.0724998	-0.0667623	0.00241534	-0.0438797	455	0.0127139	0.0950546	-0.00240474	0.0580177	0.042554		0.0220245		455	0.906262	0.846253	0.857507	1.00558	455	1.02971	1.24467	0.994478	1.14293		455	1.22021	1.22021	0.0220245	0.07
456	-0.0306525	-0.0647931	-0.00739963	0.208671	0.0407226	456	-0.061541	-0.0407392	0.281377	0.0137361	0.0720646		0.835982		456	0.931853	0.861404	0.983106	1.61685	456	0.867879	0.91046	1.91151	1.03213		456	1.07484	1.07484	0.835982	0.3
457	-0.143024	0.255349	-0.151618	-0.134485	-0.00450358	457	-0.236405	0.225284	-0.29752	0.103072	0.00346543		0.962433		457	0.719408	1.80032	0.705313	0.733694	457	0.580223	1.6799	0.504058	1.26786		457	1.01852	1.01852	0.962433	0.39
458	0.0668929	-0.122122	0.15809	-0.00204357	0.0370082	458	-0.0615632	0.00287616	0.00674775	0.0389191	-0.00175264		0.66581		458	1.16652	0.754879	1.4391	0.995306	458	0.867834	1.00664	1.01566	1.09375		458	0.914617	-1.09335	0.66581	0.15
459	-0.0410438	0.00150659	-0.0685889	-0.111004	-0.0528532	459	0.217656	0.194791	-0.16484	0.0962304	0.109651		0.172052		459	0.909821	1.00348	0.853908	0.774454	459	1.65066	1.566	0.684164	1.24805		459	1.4538	1.4538	0.172052	0.22
460	0.204658	0.119668	-0.105569	-0.0399755	0.062159	460	-0.144353	-0.115497	0.106602	-0.183734	-0.0684227		0.230156		460	1.60198	1.31725	0.784207	0.912062	460	0.717211	0.766484	1.27821	0.655037		460	0.740318	-1.35077	0.230156	0.24
461	-0.117513	-0.156624	0.028976	0.0579395	-0.0371718	461	0.000559349	0.135976	0.143976	-0.0816363	0.0598152		0.252484		461	0.762933	0.697229	1.069	1.14272	461	1.00129	1.36765	1.39308	0.828636		461	1.25022	1.25022	0.252484	0.18
462	0.159038	-0.012675	0.0775434		0.0802608	462	-0.129014	-0.104237		-0.112761	-0.115216		0.0192632		462	1.44224	0.971236	1.19548		462	0.742996	0.786616		0.771328		462	0.637563	-1.56847	0.0192632	0.14
465	0.198358	0.114848			0.158607	465	-0.151143	0.131972			0.0130874		0.377107		465	1.57891	1.30271			465	0.706085	1.3551				465	0.715287	-1.39804	0.377107	0.35
466	0.0247982		-0.226963	0.0992185	-0.0134672	466		-0.0358373	0.0855969	-0.107442	-0.0118148		0.900786		466	1.05876		0.592976	1.25666	466		0.920794	1.21786	0.780833		466	1.00381	1.00381	0.900786	0.24
467	0.26065	0.155168			0.211104	467	0.0954521	-0.125192			-0.00100597		0.210062		467	1.82243	1.42945			467	1.24581	0.749562				467	0.613607	-1.62971	0.210062	0.32
470	-0.0315041		-0.0318458	0.15026	0.0377862	470		0.142083	0.0915484	0.172687	0.136717		0.17727		470	0.930028		0.929296	1.41339	470		1.38702	1.23466	1.48829		470	1.25583	1.25583	0.17727	0.18
471	-0.139492	0.0844475	-0.280838	-0.041585	-0.0741198	471	0.157062	0.181528	-0.0346319	-0.188107	0.0536949		0.329901		471	0.725284	1.21464	0.523796	0.908688	471	1.4357	1.5189	0.923354	0.648475		471	1.34219	1.34219	0.329901	0.25
473	-0.150267	-0.073182	-0.226481		-0.145477	473	-0.212853	0.309756		0.0999354	0.115265		0.244521		473	0.707511	0.844925	0.593635		473	0.612558	2.04059		1.25874		473	1.82281	1.82281	0.244521	0.42
474	-0.133914	-0.0470238	-0.1827	-0.0673706	-0.104447	474	0.0177636	0.138344	0.0117702	0.0425513	0.0556928		0.00951964		474	0.734659	0.89738	0.656598	0.856307	474	1.04175	1.37513	1.02747	1.10294		474	1.44591	1.44591	0.00951964	0.1
475	-0.0636517	0.018907	0.0318928	0.276358	0.0858179	475	-0.000585256	0.213783	-0.000975663	0.294397	0.14629		0.58424		475	0.863671	1.0445	1.0762	1.88955	475	0.998653	1.636	0.997756	1.96968		475	1.1494	1.1494	0.58424	0.33
476	0.0260291		0.01451	0.071056	0.037891	476		0.114558	0.0434448	0.21498	0.130073		0.173383		476	1.06177		1.03397	1.17776	476		1.30184	1.10521	1.64051		476	1.23646	1.23646	0.173383	0.16
477	-0.143981		-0.177804	0.120868	-0.0453131	477		0.27283	-0.094381	0.0769662	0.110907		0.344474		477	0.717825		0.664043	1.3209	477		1.87426	0.804672	1.1939		477	1.43291	1.43291	0.344474	0.38
478	-0.0680829	0.0144542	-0.00479818	0.218187	0.0540795	478	-0.135285	0.16814	0.0956711	0.24862	0.11596		0.617714		478	0.854903	1.03384	0.989013	1.65267	478	0.732344	1.47279	1.24644	1.77264		478	1.15314	1.15314	0.617714	0.28
479	-0.118911	-0.129121		0.0276794	-0.0673397	479	-0.105487	0.00267688	-0.134711		-0.0750577		0.934735		479	0.760482	0.742812		1.06581	479	0.784355	1.00618	0.733312			479	0.982386	-1.01793	0.934735	0.13
480	-0.334221	-0.160203	-0.154036	-0.0675948	-0.168773	480	-0.104325	0.00901983	0.110007	-0.0590941	-0.00343414		0.0604796		480	0.463211	0.691508	0.701397	0.855865	480	0.786456	1.02099	1.28827	0.872782		480	1.46332	1.46332	0.0604796	0.14
481	-0.0130785	-0.28434	0.0309317	0.158636	0.000504842	481	-0.250434	0.0620281	0.186433	0.0990635	0.0518922		0.713828		481	0.970334	0.519589	1.07382	1.44091	481	0.56178	1.15353	1.53615	1.25621		481	1.12561	1.12561	0.713828	0.28
482	-0.107211	-0.329256	-0.0861346		-0.161175	482	0.00611176	0.206814		0.282421	0.179958		0.0401807		482	0.781249	0.468537	0.820097		482	1.01417	1.60996		1.91611		482	2.19348	2.19348	0.0401807	0.29
483	0.0907804	0.274566	0.0088843	0.272914	0.176781	483	-0.025561	0.0927412	-0.0360282	0.022505	0.0164563		0.088126		483	1.23248	1.88177	1.02067	1.87462	483	0.942842	1.23806	0.92039	1.05319		483	0.691314	-1.44652	0.088126	0.23
485	0.733873	0.53562	-0.445178		0.487128	485	-0.278955	-0.137554		-0.495041	-0.27999		0.201568		485	5.41842	3.43258	0.358775		485	0.526072	0.728528		0.319859		485	0.170955	-5.84948	0.201568	1.48
486	-0.280624	-0.230403		-0.273223	-0.260846	486	-0.293097	0.128109	-0.0169031		-0.0277747		0.182178		486	0.524054	0.588298		0.533061	486	0.509217	1.3431	0.961827			486	1.7103	1.7103	0.182178	0.24
488	0.298159	0.210865	-0.275328	0.0759423	0.124947	488	-0.0124216	0.103247	-0.040959	-0.0506812	0.00432458		0.575255		488	1.98682	1.62504	0.530484	1.19108	488	0.971803	1.26837	0.909999	0.889854		488	0.757491	-1.32015	0.575255	0.33
489	-0.0691315	0.0498338	0.0469526		0.0126409	489	0.169229	0.120239		0.012753	0.105541		0.205415		489	0.852842	1.12159	1.11417		489	1.47648	1.31898		1.0298		489	1.23851	1.23851	0.205415	0.16
490	0.0530024		0.0305161	0.120751	0.069808	490		0.133397	0.0678887	0.158646	0.121636		0.246956		490	1.1298		1.07279	1.32054	490		1.35956	1.1692	1.44094		490	1.12675	1.12675	0.246956	0.11
491	0.131675	-0.0348879	0.0299498	0.0848591	0.0573021	491	0.0314444	-0.0367841	0.0261856	0.0991731	0.032675		0.631963		491	1.35418	0.92281	1.0714	1.21579	491	1.07509	0.918789	1.06215	1.25653		491	0.944872	-1.05834	0.631963	0.12
493	-0.103635	0.00221851	-0.194727	-0.0230993	-0.0731824	493	-0.0980235	0.0250142	-0.0244044	-0.0461217	-0.0336421		0.424333		493	0.787707	1.00512	0.638665	0.948202	493	0.797951	1.05929	0.945356	0.899246		493	1.09532	1.09532	0.424333	0.1
494	-0.294929	-0.321562	-0.275138	-0.126989	-0.247727	494	0.0988878	0.139748	0.052275	-0.0135486	0.0730291		0.00102472		494	0.507074	0.476911	0.530715	0.746468	494	1.25571	1.37958	1.12791	0.969285		494	2.09294	2.09294	0.00102472	0.11
495	-0.0114865	0.270328		0.227251	0.178489	495	-0.116036	0.0190869	0.279029		0.092448		0.524024		495	0.973898	1.86349		1.68753	495	0.765533	1.04493	1.90121			495	0.820273	-1.21911	0.524024	0.44
496	-0.091188	-0.0405955	-0.0424636	0.109125	-0.00945263	496	0.0125507	0.113178	0.0110036	0.106797	0.0636593		0.187386		496	0.81061	0.910761	0.906852	1.28566	496	1.02932	1.29771	1.02566	1.27878		496	1.18335	1.18335	0.187386	0.13
497	-0.170907	0.0282845	-0.280172		-0.121753	497	0.0944636	-0.318102		-0.257439	-0.119854		0.907573		497	0.674672	1.0673	0.524599		497	1.24298	0.480727		0.552792		497	1.00438	1.00438	0.907573	0.29
498	-0.0731313	-0.118017			-0.0949945	498	0.0556826	0.127075			0.092844		0.0472883		498	0.845023	0.762049			498	1.1368	1.33991				498	1.54113	1.54113	0.0472883	0.11
499	-0.163196	0.1853		-0.0982162	0.00238224	499	-0.0509733	0.120862	0.113341		0.0679792		0.513752		499	0.686759	1.53214		0.797598	499	0.889256	1.32088	1.2982			499	1.16305	1.16305	0.513752	0.3
500	-0.0041168	-0.0914355	-0.0308845		-0.0406295	500	-0.10505	0.113235		-0.0967103	-0.0172173		0.875907		500	0.990566	0.810148	0.931356		500	0.785145	1.29788		0.800368		500	1.05539	1.05539	0.875907	0.18
501	-0.0716298	-0.0740713	-0.114025		-0.086145	501	-0.166885	0.145445		0.0437363	0.0259473		0.36924		501	0.84795	0.843196	0.769087		501	0.68095	1.3978		1.10595		501	1.29447	1.29447	0.36924	0.21
502	-0.0308635	-0.0260857	0.0490712	0.172963	0.049408	502	0.0764918	0.109256	0.033611	0.14778	0.09381		0.380593		502	0.9314	0.941704	1.11962	1.48923	502	1.19259	1.28604	1.08047	1.40534		502	1.10765	1.10765	0.380593	0.15
503	0.0094919	-0.0421486	0.101901	0.0585172	0.0352592	503	-0.227657	-0.145742	-0.0504438	0.0254501	-0.0891566		0.083192		503	1.0221	0.90751	1.26445	1.14424	503	0.592029	0.714921	0.890341	1.06035		503	0.750904	-1.33173	0.083192	0.13
504	-0.0815744	-0.040774	-0.230219		-0.110197	504	-0.1381	0.0417516		0.0474577	-0.00818481		0.293695		504	0.828754	0.910387	0.588547		504	0.727612	1.10091		1.11547		504	1.26477	1.26477	0.293695	0.16
505	0.146954	0.0249152		-0.142326	0.0256168	505	0.0470005	0.13057	-0.00767818		0.0603836		0.641318		505	1.40266	1.05905		0.720567	505	1.1143	1.35073	0.982476			505	1.08334	1.08334	0.641318	0.22
506	0.111268	-0.0154501	0.121686		0.0768162	506	-0.0535329	0.138065		0.0760528	0.0606557		0.804162		506	1.29202	0.96505	1.32338		506	0.88403	1.37425		1.19139		506	0.963473	-1.03791	0.804162	0.18
507	-0.246174	0.0351803		-0.16956	-0.110052	507	-0.126397	-0.174706	-0.166008		-0.15519		0.752144		507	0.567318	1.08438		0.676769	507	0.747485	0.668797	0.682326			507	0.901284	-1.10953	0.752144	0.16
508	0.0379913	0.0784425	-0.0918983	-0.132878	-0.0182858	508	-0.0724086	0.0038075	0.0303814	-0.0888525	-0.0288775		0.93861		508	1.09142	1.19796	0.809285	0.736414	508	0.846431	1.00881	1.07246	0.814981		508	0.975907	-1.02469	0.93861	0.13
509	-0.214505	-0.525301	-0.500819	-0.23565	-0.34548	509	0.121752	0.231513	0.14516	0.338021	0.217646		0.000984343		509	0.610231	0.298331	0.315632	0.581232	509	1.32359	1.70417	1.39688	2.17782		509	3.65701	3.65701	0.000984343	0.21
510	0.0261976		0.00518863		0.0158201	510		0.0585586		-0.0481022	0.00849442		0.865106		510	1.06218		1.01202		510		1.14435		0.895154		510	0.983273	-1.01701	0.865106	0.13
511	-0.0430518	-0.0515093	-0.099312	0.331236	0.0731155	511	-0.143241	0.0890411	-0.0299938	0.131151	0.0245285		0.853678		511	0.905625	0.888159	0.795588	2.14405	511	0.71905	1.22756	0.933268	1.35254		511	0.894155	-1.11837	0.853678	0.35
512	0.0903141	-0.0418882	-0.124629	0.149554	0.031493	512	-0.0175059	0.0175074	-0.231647	0.0859657	-0.0214616		0.575745		512	1.23116	0.908054	0.750535	1.41109	512	0.960493	1.04114	0.586614	1.21889		512	0.885208	-1.12968	0.575745	0.2
513	0.0340281		0.106046	0.175265	0.108929	513		0.0259894	-0.00858541	0.0632871	0.0278892		0.162522		513	1.0815		1.27657	1.49715	513		1.06167	0.980425	1.15688		513	0.829775	-1.20515	0.162522	0.13
514	-0.0160828	-0.0418509	-0.053757	0.112178	0.00540345	514	-0.140935	0.0399934	-0.119857	0.0672706	-0.0285265		0.579722		514	0.963645	0.908132	0.883574	1.29473	514	0.722878	1.09646	0.758828	1.16754		514	0.924847	-1.08126	0.579722	0.15
515	0.0602939	0.0429364	0.124401	0.174714	0.103785	515	0.00658608	0.106028	0.00438449	0.136422	0.0673506		0.444706		515	1.14893	1.10392	1.33168	1.49525	515	1.01528	1.27652	1.01015	1.36906		515	0.919529	-1.08751	0.444706	0.13
516	0.107626	0.0880398	-0.101195	0.0163114	0.0350667	516	-0.223345	-0.0740546	-0.208654	-0.0458708	-0.13085		0.044926		516	1.28123	1.22473	0.792146	1.03827	516	0.597936	0.843229	0.618509	0.899765		516	0.682469	-1.46527	0.044926	0.13
518	-0.00372475	-0.0350468			-0.0191035	518	-0.202289	-0.00951115			-0.0952903		0.469117		518	0.99146	0.922472			518	0.62764	0.978338				518	0.839099	-1.19175	0.469117	0.18
520	0.00286988	0.0693807	-0.143041		-0.0148378	520	0.202118	-0.172357		-0.248102	-0.0253551		0.763456		520	1.00663	1.17322	0.719382		520	1.59264	0.672424		0.564804		520	0.976074	-1.02451	0.763456	0.35
521	0.00961577	0.0337178			0.0218339	521	-0.246349	0.0841938			-0.0503615		0.598471		521	1.02239	1.08073			521	0.567089	1.21393				521	0.846846	-1.18085	0.598471	0.32
522	-0.115326	-0.140355	-0.33961	-0.0224193	-0.139989	522	-0.193792	-0.202146	0.0837429	-0.308449	-0.128998		0.994758		522	0.766786	0.723844	0.457499	0.949687	522	0.640042	0.627847	1.21267	0.491531		522	1.02563	1.02563	0.994758	0.19
523	0.191743	-0.152414	0.0403908	0.100394	0.0622622	523	-0.044533	-0.0498564	0.328655	-0.0673401	0.0775318		0.979023		523	1.55505	0.704021	1.09747	1.26007	523	0.902541	0.891546	2.13135	0.856367		523	1.03579	1.03579	0.979023	0.36
524	0.0497831	-0.10232	-0.000188898	0.195866	0.0493147	524	-0.236398	-0.0202522	0.241623	-0.0385315	0.0205765		0.686547		524	1.12146	0.790096	0.999565	1.56988	524	0.580233	0.954438	1.74431	0.9151		524	0.93597	-1.06841	0.686547	0.3
525	0.032182	-0.0812885	-0.00891843	0.179914	0.0413088	525	0.0292247	0.0327068	0.0312395	-0.0406024	0.0142217		0.774818		525	1.07692	0.8293	0.979674	1.51326	525	1.06961	1.07822	1.07458	0.910747		525	0.939535	-1.06436	0.774818	0.15
526	0.225468			-0.112624	0.0885234	526		-0.0463798	0.153037		0.0646754		0.988856		526	1.68062			0.771571	526		0.898711	1.42245			526	0.946568	-1.05645	0.988856	0.52
527	-0.219328	-0.0841271	-0.353569	-0.0616232	-0.164606	527	-0.190117	0.00456084	-0.170569	-0.0379854	-0.0905127		0.36628		527	0.603493	0.823897	0.443028	0.867714	527	0.64548	1.01056	0.675198	0.916251		527	1.18602	1.18602	0.36628	0.13
528	0.0464363	0.105631	0.00412761	0.0461872	0.0521131	528	0.0655566	0.137064	-0.0703261	0.172498	0.0856618		0.672167		528	1.11285	1.27535	1.00955	1.11221	528	1.16294	1.37108	0.850499	1.48764		528	1.08031	1.08031	0.672167	0.15
529	-0.094644	-0.167071	-0.259295	-0.193972	-0.174728	529	-0.208659	-0.136245	-0.188181	-0.230245	-0.189414		0.77033		529	0.804185	0.680658	0.550433	0.639776	529	0.618503	0.730727	0.648364	0.588512		529	0.966749	-1.03439	0.77033	0.06
530	-0.115	-0.0474032	-0.0788546	0.140935	-0.0130855	530	-0.0378073	0.177281	0.0543719	0.193968	0.106968		0.173319		530	0.767361	0.896596	0.83396	1.38336	530	0.916627	1.50411	1.13337	1.56303		530	1.31842	1.31842	0.173319	0.21
531	-0.122224	-0.0510835		0.0470151	-0.0365166	531	-0.0903998	-0.0456905	-0.0553979		-0.0634086		0.691422		531	0.754703	0.88903		1.11433	531	0.812083	0.900139	0.880242			531	0.939957	-1.06388	0.691422	0.11
532	0.296788	0.256462			0.277093	532	-0.209762	-0.0952927			-0.148767		0.0194137		532	1.98056	1.80494			532	0.616933	0.802985				532	0.375094	-2.666	0.0194137	0.13
534	-0.0473339	-0.0335872	-0.256745	0.0529361	-0.0572951	534	-0.0179976	0.202168	-0.0421091	0.104409	0.0729476		0.177092		534	0.896739	0.925578	0.553674	1.12963	534	0.959406	1.59283	0.907593	1.27177		534	1.34972	1.34972	0.177092	0.2
537	-0.0813099	-0.123578			-0.10193	537	0.0844697	0.165112			0.12666		0.0378705		537	0.829259	0.752353			537	1.2147	1.46255				537	1.69274	1.69274	0.0378705	0.13
538	0.0149529	-0.131128			-0.051974	538	-0.272561	-0.0165815			-0.125978		0.616712		538	1.03503	0.739388			538	0.533874	0.962539				538	0.843326	-1.18578	0.616712	0.26
539	-0.0279348	0.0367589	-0.11553		-0.0311351	539	0.00218493	-0.0195794		0.196108	0.0708642		0.308066		539	0.937703	1.08833	0.766426		539	1.00504	0.955918		1.57075		539	1.26473	1.26473	0.308066	0.22
541	-0.404691	-0.00671156			-0.161625	541	0.0366996	0.201575			0.126915		0.270543		541	0.39383	0.984665			541	1.08818	1.59065				541	1.9433	1.9433	0.270543	0.39
542	-0.0597093	0.0867874	0.0445474	0.0709626	0.0392428	542	0.0364341	0.186453	0.268747	-0.0249097	0.132316		0.321491		542	0.871547	1.2212	1.10802	1.1775	542	1.08751	1.53622	1.85672	0.944257		542	1.23901	1.23901	0.321491	0.22
543	-0.0299338			0.133394	0.0593634	543		-0.197075	0.0247221		-0.0721685		0.422136		543	0.933397			1.35955	543		0.635222	1.05858			543	0.7387	-1.35373	0.422136	0.3
544	-0.0575721	-0.0137511	0.0652249	-0.0447922	-0.0100241	544	0.00907645	-0.0562171	0.0481657	-0.0570695	-0.0116805		0.973917		544	0.875846	0.968833	1.16205	0.902003	544	1.02112	0.878583	1.11729	0.87686		544	0.996193	-1.00382	0.973917	0.09
545	-0.169574	0.0775279	0.0586666		0.00242822	545	0.0352161	0.186287		0.0465288	0.094958		0.341208		545	0.676746	1.19544	1.14463		545	1.08447	1.53563		1.11309		545	1.23746	1.23746	0.341208	0.22
546	0.146987	0.0246881	-0.020623	-0.000721993	0.0426962	546	0.0629563	0.0607976	-0.0245995	0.0574786	0.0406715		0.972104		546	1.40277	1.05849	0.953624	0.998339	546	1.156	1.15026	0.944932	1.14151		546	0.995349	-1.00467	0.972104	0.11
547	0.0963289	0.127365	-0.0397264	-0.26449	0.00492339	547	0.35644	0.0717358	-0.136499	0.299264	0.188503		0.287667		547	1.24833	1.3408	0.912586	0.543888	547	2.27217	1.1796	0.730299	1.99188		547	1.52609	1.52609	0.287667	0.4
548	-0.0105574	0.00193068		-0.177767	-0.0547713	548	-0.0524983	-0.0984521	-0.0785129		-0.0760794		0.821014		548	0.975984	1.00446		0.6641	548	0.886139	0.797164	0.834617			548	0.95212	-1.05029	0.821014	0.11
549	0.0427478	0.0603639	0.0142917	-0.140713	0.00100391	549	0.223549	0.255862	-0.0193216	0.189353	0.174543		0.0722689		549	1.10344	1.14912	1.03346	0.723248	549	1.67321	1.80244	0.956486	1.54651		549	1.49121	1.49121	0.0722689	0.21
550	-0.0841587	-0.00106682	-0.28707	0.0818717	-0.0524225	550	0.0150412	0.0364966	0.0589769	-0.104628	0.00585265		0.427796		550	0.823837	0.997547	0.516333	1.20746	550	1.03524	1.08767	1.14545	0.785909		550	1.1436	1.1436	0.427796	0.17
552	-0.171824			-0.0720212	-0.119062	552		0.176375	-0.0534145		0.0765039		0.280737		552	0.673249			0.847186	552		1.50098	0.884271			552	1.56879	1.56879	0.280737	0.32
553	0.046094		0.0037659		0.0254454	553		-0.168086		0.108068	-0.00841943		0.732068		553	1.11197		1.00871		553		0.67907		1.28253		553	0.924986	-1.0811	0.732068	0.31
554	-0.0526698		-0.0906021	-0.0408094	-0.060846	554		0.0911888	0.0383899	-0.120153	0.0120454		0.378883		554	0.885789		0.811704	0.910313	554		1.23364	1.09242	0.75831		554	1.18275	1.18275	0.378883	0.14
555	-0.106147		-0.214441		-0.156927	555		-0.0167981		0.0383253	0.0116376		0.106401		555	0.783164		0.610323		555		0.962059		1.09226		555	1.47423	1.47423	0.106401	0.11
556	0.0258333	0.0565076		-0.308493	-0.0470903	556	-0.0599979	-0.0518419	-0.227661		-0.105966		0.786057		556	1.06129	1.13896		0.491481	556	0.870968	0.887479	0.592024			556	0.87322	-1.14519	0.786057	0.23
557	0.199426	0.173705	-0.0518123	-0.163253	0.0652799	557	-0.0725883	-0.0564853	0.0890675	-0.0830044	-0.0248232		0.495383		557	1.5828	1.49178	0.88754	0.686669	557	0.846081	0.878041	1.22763	0.82603		557	0.812638	-1.23056	0.495383	0.24
558	-0.107165	-0.0755261			-0.0910573	558	0.026733	-0.00533663			0.0109941		0.0454299		558	0.781332	0.840377			558	1.06349	0.987787				558	1.26489	1.26489	0.0454299	0.05
559	0.0537378	-0.0160214	0.134315	0.060747	0.0614583	559	0.0161942	0.00373112	0.0649644	0.070852	0.0399273		0.602985		559	1.13172	0.963782	1.36243	1.15013	559	1.03799	1.00863	1.16135	1.1772		559	0.951632	-1.05083	0.602985	0.09
560	0.0486082	-0.0142067	0.402847		0.187018	560	0.0953782	-0.0318516		0.103373	0.0598946		0.546641		560	1.11843	0.967817	2.5284		560	1.2456	0.929284		1.26874		560	0.746237	-1.34006	0.546641	0.51
561	-0.223833	-0.0267946	-0.251931		-0.155465	561	-0.265357	-0.103992		-0.205462	-0.186433		0.791106		561	0.597265	0.940168	0.559847		561	0.542804	0.787059		0.623072		561	0.931175	-1.07391	0.791106	0.14
562	0.0270857	-0.222327		-0.227546	-0.123807	562	-0.067435	-0.0814268	-0.194708		-0.110902		0.790953		562	1.06435	0.599339		0.592181	562	0.85618	0.829036	0.638692			562	1.03016	1.03016	0.790953	0.17
563	-0.0821433	-0.118693		-0.100119	-0.100062	563	-0.264156	-0.0250554	-0.156112		-0.137412		0.529182		563	0.827669	0.760864		0.79411	563	0.544307	0.943941	0.698052			563	0.917594	-1.08981	0.529182	0.12
564	0.134188	0.0678775		0.119738	0.108189	564	0.0812753	-0.0387472	-0.0258347		0.00898231		0.0773977		564	1.36204	1.16917		1.31746	564	1.2058	0.914645	0.942248			564	0.79578	-1.25663	0.0773977	0.11
565	-0.00654335		0.00193709		-0.00228243	565		-0.16434		-0.0206751	-0.086594		0.336671		565	0.985046		1.00447		565		0.684951		0.953509		565	0.823547	-1.21426	0.336671	0.13
566	0.00792951		-0.104373	0.194022	0.0502539	566		-0.0175299	0.132164	-0.00999527	0.0405219		0.9823		566	1.01843		0.786371	1.56323	566		0.96044	1.3557	0.977248		566	0.97784	-1.02266	0.9823	0.26
567	0.021703		-0.0274145	0.255496	0.101632	567		0.0428561	0.142842	0.123085	0.105035		0.841987		567	1.05124		0.938827	1.80092	567		1.10371	1.38945	1.32765		567	1.00787	1.00787	0.841987	0.28
568	0.178675	0.061888			0.124195	568	0.010463	-0.0317495			-0.0101306		0.169494		568	1.50895	1.15316			568	1.02438	0.929502				568	0.733963	-1.36247	0.169494	0.18
570	0	-0.112213	0.0267927		-0.0244247	570	-0.146324	-0.12057		-0.117335	-0.127884		0.0841497		570		0.772301	1.06364		570	0.713964	0.757582		0.763247		570	0.8115	-1.23229	0.0841497	0.15
571	0.0699587		0.0132666	-0.0551113	0.012363	571		0.0204743	-0.0189268	0.0420214	0.015251		0.904499		571	1.17479		1.03102	0.880823	571		1.04827	0.957356	1.10159		571	1.00667	1.00667	0.904499	0.09
573	-0.0942361			0.071387	-0.00357665	573		-0.246707	0.0504785		-0.0731748		0.660991		573	0.804941			1.17866	573		0.566622	1.12326			573	0.851926	-1.17381	0.660991	0.34
576	-0.0460106	-0.0136791			-0.0295441	576	-0.0808031	0.0514342			-0.00967069		0.844424		576	0.899476	0.968994			576	0.830227	1.12573				576	1.04682	1.04682	0.844424	0.15
577	-0.0196713	-0.129644	-0.401472	-0.383077	-0.202677	577	0.0193155	0.0193894	-0.109264	-0.19418	-0.0569794		0.172378		577	0.955716	0.741918	0.39676	0.413926	577	1.04548	1.04566	0.777563	0.63947		577	1.39861	1.39861	0.172378	0.17
578	0.0900988	0.156874	0.0656048	0.0150109	0.0849208	578	-0.146583	-0.0548846	0.0642442	-0.0234237	-0.0336537		0.0592649		578	1.23055	1.43507	1.16307	1.03517	578	0.713538	0.881283	1.15943	0.947494		578	0.761072	-1.31394	0.0592649	0.12
579	0.0516516			-0.161981	-0.042159	579		0.00739286	0.144148		0.0811312		0.410384		579	1.12629			0.688683	579		1.01717	1.39363			579	1.32828	1.32828	0.410384	0.29
580	0.0572275			0.136371	0.0985993	580		-0.0640219	0.236456		0.111701		0.951894		580	1.14085			1.3689	580		0.862935	1.72368			580	1.03063	1.03063	0.951894	0.45
581	-0.0464144		-0.190847		-0.112654	581		-0.0878484		-0.222655	-0.150042		0.746434		581	0.89864		0.644396		581		0.816867		0.598888		581	0.917513	-1.0899	0.746434	0.17
582	-0.161147	0.0527904	-0.0862624	-0.124598	-0.0718984	582	0.191392	-0.0133503	-0.0950956	0.0539052	0.0471795		0.186958		582	0.690007	1.12925	0.819856	0.750589	582	1.55379	0.969727	0.803349	1.13215		582	1.31546	1.31546	0.186958	0.19
583	-0.149262	0.00445602	-0.0988955		-0.0764427	583	0.159151	-0.0778333		-0.0997204	0.0104948		0.470963		583	0.70915	1.01031	0.796351		583	1.44262	0.835924		0.79484		583	1.22162	1.22162	0.470963	0.23
584	-0.25043	0.0044808	0.0400029		-0.050831	584	0.221576	0.00205515		-0.0996067	0.0626334		0.450654		584	0.561785	1.01037	1.09649		584	1.66562	1.00474		0.795048		584	1.29857	1.29857	0.450654	0.31
585	0.0214468	0.0144646	-0.0176132		0.0064297	585	-0.0937045	0.133235		0.0865093	0.0524882		0.635995		585	1.05062	1.03387	0.960256		585	0.805927	1.35905		1.22042		585	1.11188	1.11188	0.635995	0.17
586	-0.0395904			-0.0161483	-0.0277112	586		0.105101	0.154753		0.130636		0.0289613		586	0.912871			0.9635	586		1.2738	1.42808			586	1.43995	1.43995	0.0289613	0.08
587	-0.174123	0.0422323	-0.142469	-0.128065	-0.0919478	587	0.254228	-0.0773488	-0.0852685	0.0968302	0.0704106		0.168264		587	0.669695	1.10213	0.72033	0.74462	587	1.79567	0.836857	0.821734	1.24977		587	1.45331	1.45331	0.168264	0.25
588	0.0492375	0.0647288	0.111327	0.0479659	0.069089	588	-0.00434904	0.0699269	0.0854748	-0.0101735	0.0373367		0.295206		588	1.12005	1.16072	1.29219	1.11678	588	0.990036	1.1747	1.21752	0.976847		588	0.929496	-1.07585	0.295206	0.07
589	-0.318697	-0.063765			-0.172788	589	-0.315744	-0.179148			-0.242098		0.734954		589	0.480069	0.863446			589	0.483344	0.661991				589	0.852492	-1.17303	0.734954	0.21
590	0.0891423	-0.0143564	-0.0538096		0.0112591	590	-0.0551833	0.201351		0.0204251	0.0692565		0.607566		590	1.22784	0.967484	0.883467		590	0.880677	1.58983		1.04815		590	1.14287	1.14287	0.607566	0.24
591	-0.036927			-0.0815652	-0.0586728	591		0.077215	0.0340981		0.0561914		0.0658147		591	0.918487			0.828772	591		1.19458	1.08168			591	1.30276	1.30276	0.0658147	0.07
593	-0.27978		-0.360532		-0.318282	593		-0.107363		-0.360327	-0.215681		0.582337		593	0.525073		0.435982		593		0.780975		0.436188		593	1.26649	1.26649	0.582337	0.18
594	0.0915243	-0.00293745	-0.0789478	-0.0401638	-0.00290843	594	-0.0290369	0.0975018	-0.0692911	0.117497	0.0364533		0.554758		594	1.23459	0.993259	0.833781	0.911667	594	0.935326	1.2517	0.852528	1.31068		594	1.09487	1.09487	0.554758	0.14
595	-0.145456	0.0289769	-0.123785	0.113525	-0.0182796	595	0.0676043	0.174222	0.135243	0.191218	0.144614		0.0428432		595	0.715391	1.069	0.751995	1.29875	595	1.16843	1.49356	1.36535	1.55317		595	1.4551	1.4551	0.0428432	0.16
596	0.0628844	-0.00710396		0.0460683	0.0349608	596	-0.0232907	-0.0947431	0.0254622		-0.0280802		0.187255		596	1.1558	0.983776		1.11191	596	0.947784	0.804002	1.06038			596	0.864886	-1.15622	0.187255	0.09
597	0.0969902		0.129223		0.113406	597		0.0479475		-0.116115	-0.0263822		0.22036		597	1.25023		1.34655		597		1.11673		0.765394		597	0.72479	-1.37971	0.22036	0.18
598	0.0689098	-0.0331321	0.114713	0.136548	0.0764824	598	0.0129333	0.17417	0.0610113	0.329655	0.162169		0.39774		598	1.17195	0.926548	1.30231	1.36946	598	1.03023	1.49338	1.15083	2.13627		598	1.21811	1.21811	0.39774	0.27
599	-0.0498719	-0.00644514	-0.0638979	-0.0584349	-0.0440631	599	-0.037163	0.076807	0.0224306	0.0922148	0.0414924		0.0411527		599	0.891514	0.985269	0.863181	0.874108	599	0.917988	1.19346	1.05301	1.23656		599	1.21774	1.21774	0.0411527	0.08
600	-0.00672141	-0.117456		-0.000219396	-0.0382355	600	-0.1581	-0.0262651	0.063502		-0.0309525		0.988181		600	0.984643	0.763034		0.999495	600	0.694865	0.941315	1.15745			600	1.01691	1.01691	0.988181	0.15
601	0.0502781	0.0410805	-0.00339048	-0.0529465	0.0106598	601	-0.0353019	-0.0772366	0.00172733	0.0219012	-0.0205983		0.373101		601	1.12274	1.09921	0.992224	0.885225	601	0.92193	0.837073	1.00399	1.05172		601	0.930555	-1.07463	0.373101	0.07
602	-0.0134869	-0.0248142	-0.106383	-0.0867813	-0.0560726	602	-0.0078804	0.201307	0.098699	0.246598	0.145449		0.0198129		602	0.969422	0.944465	0.782738	0.818877	602	0.982018	1.58967	1.25516	1.7644		602	1.59046	1.59046	0.0198129	0.18
603	0.246063	0.0338583	0.0317023	0.0949813	0.110884	603	0.0828903	0.0587927	-0.0624709	0.107229	0.0512814		0.414958		603	1.76223	1.08108	1.07573	1.24446	603	1.21029	1.14497	0.866022	1.28005		603	0.87176	-1.1471	0.414958	0.19
604	0.0571788	-0.064354	0.197797		0.0767457	604	0.105418	0.166973		0.317601	0.206048		0.24805		604	1.14072	0.862275	1.57687		604	1.27473	1.46884		2.07779		604	1.3468	1.3468	0.24805	0.32
605	-0.144722	-0.0921427	-0.263443		-0.161018	605	0.0214359	0.199084		0.322302	0.197974		0.0261952		605	0.716602	0.80883	0.545202		605	1.0506	1.58155		2.1004		605	2.28556	2.28556	0.0261952	0.31
606	-0.285098	0.0330313	-0.131794	0.188392	-0.0133343	606	-0.226719	0.0253101	0.030122	0.105413	-1.5973e-05		0.804739		606	0.518682	1.07902	0.738254	1.54309	606	0.593309	1.06001	1.07182	1.27471		606	1.03114	1.03114	0.804739	0.27
607	0.0587933			0.152005	0.107895	607		-0.102173	0.246775		0.106444		0.871479		607	1.14497			1.41907	607		0.790364	1.76512			607	0.996664	-1.00335	0.871479	0.51
609	0.151191		0.0815275	0.0660265	0.101187	609		0.199228	0.0620133	0.259497	0.181192		0.31217		609	1.41642		1.2065	1.1642	609		1.58208	1.15349	1.8176		609	1.20228	1.20228	0.31217	0.21
610	0.164288		-0.0321578	0.193317	0.119377	610		-0.146025	0.322853	-0.0627457	0.08908		0.683999		610	1.45978		0.928629	1.56069	610		0.714455	2.10307	0.865474		610	0.932616	-1.07225	0.683999	0.48
611	0.0540504	0.0927215	0.125599		0.0917719	611	0.0585475	-0.00646169		0.0185087	0.0243612		0.0744362		611	1.13253	1.238	1.33536		611	1.14432	0.985232		1.04354		611	0.856228	-1.16791	0.0744362	0.07
612	-0.0293078	0.123458	0.00593745	0.255459	0.103639	612	0.0186583	0.260937	0.0919555	0.261243	0.170868		0.465194		612	0.934743	1.3288	1.01377	1.80077	612	1.0439	1.82363	1.23582	1.82492		612	1.16742	1.16742	0.465194	0.28
613	0.169191	0.00234994	0.20693		0.134832	613	0.0485222	-0.10301		-0.104257	-0.0467835		0.0908995		613	1.47635	1.00543	1.61039		613	1.11821	0.788842		0.78658		613	0.65824	-1.5192	0.0908995	0.21
614	0.115245	-0.318807	0.0822992		-0.00108791	614	-0.41115	-0.181232		0.148594	-0.0871032		0.641997		614	1.3039	0.479947	1.20865		614	0.388016	0.658822		1.40797		614	0.820323	-1.21903	0.641997	0.4
616	0.0232568	-0.0395541	-0.133442	-0.185103	-0.0761873	616	-0.0790627	0.0366076	-0.101678	0.0303656	-0.0239717		0.38498		616	1.05501	0.912948	0.735458	0.652976	616	0.833561	1.08795	0.791266	1.07242		616	1.12776	1.12776	0.38498	0.12
617	-0.00199035	0.251889	-0.140383	-0.18827	0.016353	617	0.3138	0.151233	-0.346982	0.127209	0.11945		0.656495		617	0.995428	1.78603	0.723798	0.648232	617	2.05968	1.41655	0.449798	1.34032		617	1.26794	1.26794	0.656495	0.42
619	-0.041759	-0.107747	0.0397058		-0.0323983	619	-0.0431855	0.0547541		0.129306	0.0526328		0.272195		619	0.908324	0.780284	1.09574		619	0.905346	1.13437		1.34681		619	1.21627	1.21627	0.272195	0.16
620	-0.210667		-0.0124256		-0.100332	620		0.17702		0.105519	0.142739		0.138515		620	0.615649		0.971794		620		1.50321		1.27503		620	1.75013	1.75013	0.138515	0.21
621	-0.25618			0.133396	-0.0190995	621		0.369999	0.160754		0.277858		0.277504		621	0.554395			1.35955	621		2.34422	1.44795			621	1.98133	1.98133	0.277504	0.6
622	0.0954805		0.0667012		0.0813292	622		-0.0379952		-0.22655	-0.122119		0.15472		622	1.24589		1.16601		622		0.916231		0.593539		622	0.625967	-1.59753	0.15472	0.17
623	0.0130085	-0.0951215	-0.0264463	0.0641799	-0.00723807	623	-0.0326082	0.140926	0.0925459	0.189302	0.10507		0.111777		623	1.03041	0.803301	0.940922	1.15926	623	0.927666	1.38333	1.2375	1.54633		623	1.29511	1.29511	0.111777	0.15
624	0.188947		0.10503		0.149012	624		-0.111142		-0.0586309	-0.0840933		0.04267		624	1.54507		1.27359		624		0.774209		0.873714		624	0.584648	-1.71043	0.04267	0.14
625	0.23249			-0.0149268	0.126168	625		-0.0675329	0.0746364		0.00934344		0.537588		625	1.70801			0.966214	625		0.855987	1.18751			625	0.764145	-1.30865	0.537588	0.41
626	0.0165924	-0.0378654	-0.00921701	0.229843	0.0637159	626	0.0445089	0.226853	0.0310306	0.251402	0.150142		0.334579		626	1.03894	0.916504	0.979001	1.69763	626	1.10792	1.68598	1.07407	1.78403		626	1.22019	1.22019	0.334579	0.26
627	0.107572	0.0691476	0.0413037	0.196696	0.107745	627	-0.104337	0.243486	0.201235	0.12354	0.13487		0.889144		627	1.28107	1.17259	1.09977	1.57288	627	0.786434	1.75181	1.58941	1.32905		627	1.06445	1.06445	0.889144	0.24
628	-0.0259368	0.0518809	-0.11789	-0.000713394	-0.0189128	628	-0.059274	-0.0201397	-0.127321	-0.0135821	-0.0527853		0.496123		628	0.942027	1.12689	0.762271	0.998359	628	0.872421	0.954685	0.745897	0.96921		628	0.92497	-1.08112	0.496123	0.09
629	-0.0145908	0.00468264	-0.00443937	-0.126646	-0.0321375	629	0.18259	0.141536	0.106478	-0.0719213	0.099777		0.0985055		629	0.966961	1.01084	0.98983	0.747057	629	1.52261	1.38528	1.27785	0.847381		629	1.35492	1.35492	0.0985055	0.16
630	0.0165064	0.108976	0.0876598	0.0107496	0.05811	630	0.0744799	0.0262768	0.0316286	0.0298632	0.0410154		0.593306		630	1.03874	1.28521	1.22366	1.02506	630	1.18708	1.06237	1.07554	1.07118		630	0.961403	-1.04015	0.593306	0.07
631	0.0342295	-0.00480736		-0.124537	-0.0266118	631	-0.011806	-0.155223	0.0394413		-0.0349971		0.892698		631	1.08201	0.988992		0.750694	631	0.973182	0.699482	1.09507			631	0.980877	-1.0195	0.892698	0.15
632	-0.0269429		-0.333811	-0.109062	-0.138382	632		-0.215113	-0.113001	-0.496802	-0.246967		0.465589		632	0.939847		0.463649	0.777925	632		0.609378	0.770902	0.318565		632	0.778779	-1.28406	0.465589	0.19
633	0.357003	0.207918			0.288826	633	0.0619624	-0.137684			-0.0264883		0.123798		633	2.27511	1.61405			633	1.15335	0.728309				633	0.483822	-2.06688	0.123798	0.39
634	0.0549202	0.00236337	0.0592239	-0.0649509	0.0157216	634	0.110366	0.074149	-0.0369077	0.0287968	0.0475273		0.495123		634	1.1348	1.00546	1.1461	0.861091	634	1.28933	1.18618	0.918528	1.06855		634	1.07598	1.07598	0.495123	0.1
635	0.0662617			-0.110593	-0.0132249	635		-0.254141	-0.0273788		-0.126125		0.496205		635	1.16483			0.775187	635		0.557004	0.938904			635	0.771081	-1.29688	0.496205	0.27
636	0.168952	0.110635	0.175456	0.142297	0.15008	636	0.132774	0.108163	0.0939321	0.0591931	0.0993264		0.0543952		636	1.47554	1.29013	1.49781	1.38771	636	1.35761	1.28281	1.24146	1.14602		636	0.889706	-1.12397	0.0543952	0.06
637	0.0312941	-0.0124117	0.0950305	0.0800551	0.0505307	637	0.11864	0.133817	0.115652	0.100793	0.117384		0.0350863		637	1.07472	0.971826	1.2446	1.20242	637	1.31413	1.36087	1.30512	1.26123		637	1.16641	1.16641	0.0350863	0.07
638	-0.339749		-0.259154		-0.297585	638		-0.267555		-0.518771	-0.375247		0.551122		638	0.457352		0.550613		638		0.540063		0.302851		638	0.836253	-1.19581	0.551122	0.13
639	-0.12156	-0.129266	0.175628	0.239981	0.0732186	639	0.0170578	0.127252	0.132959	0.15437	0.111054		0.53685		639	0.755858	0.742563	1.4984	1.73773	639	1.04006	1.34045	1.35818	1.42682		639	1.09103	1.09103	0.53685	0.27
640	-0.213838	0.293825			0.110297	640	-0.062305	-0.0214099			-0.0413762		0.778373		640	0.61117	1.96709			640	0.866353	0.951897				640	0.705223	-1.41799	0.778373	0.68
641	0.427378	0.35114	-0.232672	-0.0119201	0.209387	641	-0.0303061	0.00575725	-0.157078	-0.020587	-0.0462227		0.292097		641	2.67533	2.2446	0.585231	0.972926	641	0.932597	1.01334	0.696501	0.953703		641	0.555124	-1.8014	0.292097	0.5
642	0.172014	-0.0388552	0.323719	-0.0184307	0.135619	642	0.367802	0.00439731	0.0663115	-0.0496089	0.1303		0.925284		642	1.48598	0.914418	2.10726	0.95845	642	2.33239	1.01018	1.16496	0.892054		642	0.987829	-1.01232	0.925284	0.43
643	0.021995	-0.0374974	0.0404556	0.109823	0.0368868	643	-0.0373357	0.0587586	0.0833181	0.0465307	0.0401151		0.921408		643	1.05195	0.917281	1.09763	1.28773	643	0.917623	1.14488	1.21149	1.11309		643	1.00746	1.00746	0.921408	0.1
644	0.0278291	0.127981			0.0807856	644	0.0231389	0.272812			0.165676		0.65434		644	1.06618	1.34271			644	1.05472	1.87418				644	1.21588	1.21588	0.65434	0.43
645	0.0729921	-0.104196	0.0953308		0.030083	645	0.291815	-0.105328		-0.351059	0.0264309		0.719341		645	1.18302	0.78669	1.24546		645	1.95801	0.784642		0.445595		645	0.991626	-1.00844	0.719341	0.48
647	0.105838	0.218894	0.0269626	0.107891	0.120359	647	-0.12918	0.205304	-0.0597626	0.137394	0.0598138		0.420976		647	1.27596	1.65536	1.06405	1.28201	647	0.742711	1.60437	0.87144	1.37213		647	0.869871	-1.1496	0.420976	0.24
648	0.176957	0.0154458			0.103667	648	-0.432472	-0.296779			-0.359347		0.0485984		648	1.50299	1.03621			648	0.369427	0.504919				648	0.344339	-2.90411	0.0485984	0.24
649	0.0790369		0.0399417	0.22395	0.121744	649		-0.0839445	0.140158	-0.0717037	0.00759624		0.26294		649	1.1996		1.09633	1.67475	649		0.824243	1.38089	0.847806		649	0.768869	-1.30061	0.26294	0.25
650	-0.148043	-0.143756	0.19797	0.169736	0.0497072	650	0.217364	0.248043	0.0224709	0.239927	0.191062		0.186803		650	0.711143	0.718198	1.5775	1.47821	650	1.64955	1.77029	1.0531	1.73751		650	1.3847	1.3847	0.186803	0.29
651	-0.026003	-0.0192306	0.0231978	0.117671	0.0278228	651	-0.0285905	0.124939	-0.0555719	0.173264	0.064437		0.666432		651	0.941883	0.956686	1.05487	1.31121	651	0.936288	1.33333	0.879889	1.49027		651	1.08796	1.08796	0.666432	0.17
652	0.234144	-0.0439018		-0.0844344	0.0596509	652	0.140446	-0.264537	0.0731799		0.0155226		0.760972		652	1.71453	0.903854		0.823314	652	1.3818	0.54383	1.18353			652	0.903383	-1.10695	0.760972	0.38
655	0.218412	0.180301	0.0540307	-0.0160524	0.119283	655	-0.0694776	-0.0227767	-0.0948009	0.0162509	-0.0405899		0.0442849		655	1.65353	1.51461	1.13248	0.963713	655	0.852162	0.948906	0.803895	1.03813		655	0.692033	-1.44502	0.0442849	0.17
657	0.129794	0.130383	0.013423		0.0945719	657	-0.0916839	0.000799659		0.175518	0.0426476		0.511259		657	1.34832	1.35015	1.03139		657	0.809685	1.00184		1.49802		657	0.887311	-1.127	0.511259	0.23
659	-0.0370675	0.115751	-0.143615	-0.0760288	-0.024402	659	-0.00505485	-0.051758	-0.224098	0.0275304	-0.0532503		0.732403		659	0.91819	1.30542	0.718431	0.839404	659	0.988428	0.88765	0.596901	1.06544		659	0.935733	-1.06868	0.732403	0.16
660	0.0862361			-0.100261	0.00292229	660		0.0630089	0.0224643		0.0432095		0.654115		660	1.21965			0.79385	660		1.15614	1.05309			660	1.0972	1.0972	0.654115	0.22
661	0.0936509	-0.100433	0.120863		0.0485803	661	0.115874	0.0318779		-0.145794	0.0137904		0.737351		661	1.24065	0.793536	1.32088		661	1.30579	1.07616		0.714835		661	0.923018	-1.0834	0.737351	0.24
662	0.078235	-0.0787816	-0.255141		-0.0642891	662	-0.191557	0.114168		-0.188767	-0.063569		0.981292		662	1.19739	0.834101	0.555724		662	0.643344	1.30067		0.64749		662	1.00166	1.00166	0.981292	0.29
663	0.107683	0.116452	-0.0721434	0.141736	0.081148	663	-0.0887381	-0.0353623	0.0595921	0.0247307	-0.00626948		0.207335		663	1.2814	1.30753	0.846948	1.38591	663	0.815196	0.921802	1.14708	1.0586		663	0.817678	-1.22297	0.207335	0.14
664	-0.0587602	0.0212715	-0.0269579		-0.0202291	664	0.123535	-0.0167361		0.0780482	0.0654679		0.15457		664	0.873453	1.0502	0.939814		664	1.32903	0.962197		1.19687		664	1.21814	1.21814	0.15457	0.12
665	-0.0123964	-0.0235708	-0.271495	0.00975984	-0.060862	665	-0.144906	-0.104455	0.0271726	-0.0990307	-0.0753087		0.940728		665	0.97186	0.947173	0.535186	1.02273	665	0.716298	0.786222	1.06457	0.796103		665	0.967283	-1.03382	0.940728	0.14
666	0.128608	0.0703592	-0.0689944	-0.0681178	0.0241223	666	-0.0306969	0.0472062	0.0744357	-0.077207	0.00760601		0.850029		666	1.34465	1.17587	0.853111	0.854835	666	0.931758	1.11482	1.18696	0.83713		666	0.962684	-1.03876	0.850029	0.15
667	-0.0949847	0.0312291	-0.0487843		-0.03435	667	0.160096	0.143789		0.0441648	0.118957		0.0411411		667	0.803554	1.07456	0.893749		667	1.44576	1.39248		1.10704		667	1.42333	1.42333	0.0411411	0.13
668	-0.0303749	-0.142998	-0.371508	0.240593	-0.0203177	668	0.00599263	0.0276408	0.147152	-0.255976	0.00406014		0.72092		668	0.932449	0.719452	0.425101	1.74017	668	1.01389	1.06571	1.40331	0.554656		668	1.05774	1.05774	0.72092	0.33
669	-0.0045398	0.130486		0.240117	0.133362	669	-0.0376452	0.130236	-0.0251271		0.0294448		0.326058		669	0.989601	1.35047		1.73827	669	0.916969	1.3497	0.943785			669	0.787195	-1.27033	0.326058	0.26
670	0.211777			0.11556	0.166328	670		0.299442	-0.0340059		0.163964		0.87487		670	1.62846			1.30485	670		1.9927	0.924686			670	0.994572	-1.00546	0.87487	0.56
671	-0.127264	-0.0243867	0.00544546		-0.0451133	671	0.112681	0.133252		0.108457	0.118266		0.0151263		671	0.745995	0.945395	1.01262		671	1.29623	1.3591		1.28368		671	1.45673	1.45673	0.0151263	0.08
672	-0.131099		-0.427355		-0.25444	672		-0.0114749		-0.306487	-0.134398		0.623235		672	0.739437		0.373805		672		0.973924		0.493757		672	1.31838	1.31838	0.623235	0.3
673	-0.235528	-0.0818153		-0.150423	-0.151411	673	-0.0648349	-0.0613333	-0.276658		-0.123306		0.809217		673	0.581395	0.828294		0.707257	673	0.861321	0.868294	0.528862			673	1.06686	1.06686	0.809217	0.13
674	0.117784	0.137878	-0.17066	-0.125672	0.0116756	674	-0.0639825	0.0321566	-0.155086	-0.331473	-0.109898		0.325412		674	1.31155	1.37366	0.675057	0.748735	674	0.863013	1.07685	0.699703	0.466151		674	0.755835	-1.32304	0.325412	0.22
675	-0.0514302	-0.048021	-0.0687319		-0.0559668	675	-0.0464934	-0.0212442		-0.100138	-0.0547263		0.996814		675	0.888321	0.895322	0.853627		675	0.898476	0.95226		0.794076		675	1.00286	1.00286	0.996814	0.05
676	0.0880592	-0.0553098	0.116665	0.0414462	0.0524547	676	-0.0100768	0.130524	0.00968127	0.14178	0.0733747		0.723723		676	1.22478	0.880421	1.30817	1.10014	676	0.977064	1.35059	1.02254	1.38605		676	1.04935	1.04935	0.723723	0.14
677	-0.0990015		-0.108156	0.190808	0.0180633	677		0.00777504	0.0662297	-0.0126317	0.0217596		0.810154		677	0.796157		0.77955	1.5517	677		1.01806	1.16474	0.971333		677	1.00855	1.00855	0.810154	0.26
678	0.0224674		-0.091092	0.169167	0.0466459	678		0.0542694	0.0822314	-0.191804	-0.00224409		0.675209		678	1.05309		0.810789	1.47628	678		1.1331	1.20846	0.642978		678	0.893532	-1.11915	0.675209	0.26
680	0.461548	0.399958	0.0305983	0.142351	0.293741	680	-0.00536521	-0.0298922	0.0356682	-0.0295856	-0.00645913		0.0429415		680	2.89433	2.51164	1.073	1.38788	680	0.987722	0.933486	1.0856	0.934145		680	0.500957	-1.99618	0.0429415	0.44
681	0.10329	0.0282646	0.0699236	0.164338	0.0943302	681	-0.0587568	0.153017	0.0193621	0.106754	0.0625908		0.533674		681	1.2685	1.06725	1.17469	1.45995	681	0.87346	1.42238	1.04559	1.27866		681	0.929524	-1.07582	0.533674	0.15
682	0.121154	0.0252248	0.0943927	0.0870177	0.0833404	682	0.052305	0.070434	0.0727926	0.0449055	0.0602701		0.346845		682	1.32176	1.0598	1.24278	1.22185	682	1.12799	1.17607	1.18248	1.10893		682	0.948265	-1.05456	0.346845	0.06
683	0.244646		-0.53875		0.00981721	683		-0.00647032		-0.278359	-0.121476		0.992091		683	1.75649		0.289234		683		0.985212		0.526794		683	0.739105	-1.35299	0.992091	0.77
684	-0.0216913		-0.0659383	-0.126016	-0.0691259	684		0.0936411	-0.00284882	-0.0127995	0.0287131		0.0992334		684	0.951281		0.859136	0.748142	684		1.24063	0.993462	0.970958		684	1.25268	1.25268	0.0992334	0.1
686	-0.0525927	-0.0536525	-0.0670594	-0.167505	-0.0826742	686	0.206646	-0.0360715	-0.0680613	-0.00447296	0.0388515		0.157549		686	0.885946	0.883787	0.856921	0.679978	686	1.60933	0.920298	0.854946	0.989753		686	1.3229	1.3229	0.157549	0.18
687	0.0101375	-0.00685155	-0.00779197	-0.0314571	-0.00873944	687	0.0660854	0.0116646	-0.0338371	-0.0228635	0.00703678		0.574954		687	1.02362	0.984348	0.982218	0.930128	687	1.16435	1.02722	0.925045	0.948717		687	1.03699	1.03699	0.574954	0.06
688	-0.00440367	-0.00859536	-0.0519386	-0.0497791	-0.0281098	688	0.00301877	-0.0404907	-0.065579	0.064688	-0.00673823		0.564138		688	0.989911	0.980403	0.887281	0.891704	688	1.00698	0.910981	0.859847	1.16061		688	1.05044	1.05044	0.564138	0.07
689	0.0268587	-0.038043	-0.00277808	-0.0391358	-0.0124032	689	0.164674	0.0220292	-0.0218457	0.0223055	0.0527668		0.217596		689	1.0638	0.91613	0.993624	0.913827	689	1.46108	1.05203	0.950943	1.0527		689	1.1619	1.1619	0.217596	0.12
690	-0.0869607	0.169449	-0.0577632	-0.282778	-0.0347167	690	0.160618	-0.309296	-0.220892	-0.284047	-0.116433		0.516452		690	0.818539	1.47723	0.875461	0.521461	690	1.4475	0.490573	0.601324	0.51994		690	0.828483	-1.20702	0.516452	0.3
691	-0.0187586	0.0624279		-0.20714	-0.0404839	691	0.0232464	0.0507526	0.15746		0.0811026		0.216214		691	0.957726	1.15459		0.620669	691	1.05499	1.12396	1.43701			691	1.32308	1.32308	0.216214	0.2
692	0.0888185	-0.00916202		0.0489428	0.044715	692	-0.0532379	0.0149499	0.0496543		0.00586363		0.399743		692	1.22693	0.979125		1.11929	692	0.884631	1.03502	1.12113			692	0.914426	-1.09358	0.399743	0.1
693	-0.042565	-0.0288977	0.0746595	-0.0797969	-0.0152489	693	0.225599	0.108432	-0.0515426	0.0788004	0.101383		0.147397		693	0.90664	0.935626	1.18757	0.832153	693	1.68112	1.28361	0.888091	1.19895		693	1.30807	1.30807	0.147397	0.18
694	-0.0265218	-0.00783789	-0.019117	-0.0942688	-0.0356591	694	0.125453	0.0457213	-0.0202326	-0.0199123	0.0369878		0.129609		694	0.940759	0.982114	0.956936	0.80488	694	1.33491	1.11102	0.954481	0.955185		694	1.18208	1.18208	0.129609	0.1
695	-0.0754346	-0.0187082		-0.13807	-0.0746786	695	-0.0253448	-0.0384867	-0.112781		-0.0571989		0.694752		695	0.840554	0.957838		0.727663	695	0.943312	0.915194	0.771292			695	1.04107	1.04107	0.694752	0.09
696	0.154277	-0.21004	0.00106978	-0.0171216	0.000744673	696	-0.162322	-0.0780312	0.162874	0.0292676	0.00522729		0.955977		696	1.42652	0.616539	1.00247	0.961343	696	0.688142	0.835543	1.45504	1.06971		696	1.01038	1.01038	0.955977	0.24
697	0.0452908	0.0610564	0.0584984	0.0684859	0.0584134	697	0.205737	0.110876	0.0733234	0.0804722	0.120929		0.10324		697	1.10992	1.15095	1.14419	1.17081	697	1.60597	1.29085	1.18392	1.20357		697	1.15482	1.15482	0.10324	0.1
698	-0.00262215	-0.0301283	-0.030598	-0.0282604	-0.0227419	698	-0.0160087	-0.0108803	-0.0257379	-0.0970895	-0.0360711		0.519445		698	0.99398	0.932979	0.93197	0.937	698	0.96381	0.975258	0.942458	0.799669		698	0.969774	-1.03117	0.519445	0.04
699	-0.0483579	-0.086956	-0.0305965	-0.0145523	-0.0442888	699	0.0855623	0.108785	-0.0863743	-0.0044045	0.0326153		0.184058		699	0.894627	0.818548	0.931973	0.967047	699	1.21776	1.28465	0.819645	0.98991		699	1.19372	1.19372	0.184058	0.11
700	0.18612		-0.0592304		0.080545	700		0.0700085		0.0200197	0.045733		0.896463		700	1.53504		0.872508		700		1.17492		1.04718		700	0.922971	-1.08346	0.896463	0.34
701	0.0399371	-0.0578961	-0.0041321	-0.0128776	-0.0073552	701	0.0763203	-0.0220839	0.0412561	-0.0801893	0.00791814		0.764069		701	1.09632	0.875193	0.990531	0.970783	701	1.19212	0.950421	1.09965	0.831401		701	1.03579	1.03579	0.764069	0.09
703	-0.11208	-0.0250919		-0.504327	-0.169734	703	0.0231984	0.0550125	-0.420589		-0.0672581		0.663813		703	0.772539	0.943861		0.313093	703	1.05487	1.13504	0.379674			703	1.26612	1.26612	0.663813	0.3
704	-0.112728			-0.005548	-0.0558398	704		-0.237134	-0.111436		-0.169754		0.297968		704	0.771387			0.987307	704		0.579249	0.773684			704	0.769283	-1.29991	0.297968	0.15
705	0.0736606	-0.0569377	0.104348	-0.0212155	0.0299806	705	0.0859248	0.030707	0.0328913	0.0464997	0.0495796		0.572488		705	1.18484	0.877127	1.27159	0.952324	705	1.21878	1.07327	1.07868	1.11301		705	1.04616	1.04616	0.572488	0.1
706	-0.0902309	-0.0288153			-0.0584384	706	0.0856754	0.0354496			0.0612881		0.0939918		706	0.812398	0.935804			706	1.21808	1.08505				706	1.31743	1.31743	0.0939918	0.09
707	0.222437			0.159128	0.191935	707		-0.096637	0.20149		0.0775212		0.459754		707	1.66892			1.44254	707		0.800503	1.59034			707	0.768398	-1.30141	0.459754	0.41
708	0.133889	-0.0392821			0.0558784	708	-0.096787	-0.0576168			-0.0767605		0.295836		708	1.3611	0.91352			708	0.800227	0.875756				708	0.736819	-1.35718	0.295836	0.23
709	0.0705931	0.149714	-0.00067164	0.0702141	0.0757333	709	0.123099	0.0407714	0.030343	0.0973756	0.0746181		0.991232		709	1.1765	1.41161	0.998455	1.17548	709	1.3277	1.09843	1.07237	1.25134		709	0.997436	-1.00257	0.991232	0.1
710	-0.0564768	-0.060047	0.094494		-0.00116072	710	0.00940747	0.0413267		0.0889877	0.0478114		0.389647		710	0.878058	0.870869	1.24307		710	1.0219	1.09983		1.2274		710	1.11937	1.11937	0.389647	0.14
711	0.0118917	-0.0424858	-0.0237538		-0.0175268	711	-0.130195	0.00547273		-0.0720067	-0.0620022		0.325753		711	1.02776	0.906806	0.946774		711	0.740977	1.01268		0.847214		711	0.902661	-1.10784	0.325753	0.09
712	0.130033	-0.0892086	-0.0184605		0.0172787	712	-0.0895396	0.121509		0.114158	0.0590812		0.685387		712	1.34907	0.814313	0.958384		712	0.813693	1.32284		1.30064		712	1.10104	1.10104	0.685387	0.23
713	0.131569	0.110091	0.168811	0.184204	0.149659	713	0.0224615	0.214879	0.131432	0.159221	0.137471		0.716828		713	1.35384	1.28852	1.47506	1.52828	713	1.05308	1.64013	1.35342	1.44285		713	0.972328	-1.02846	0.716828	0.13
714	0.104064	0.105999	0.00534448	0.21657	0.114454	714	-0.0395036	0.0709065	-0.0400754	0.092008	0.0251244		0.168849		714	1.27076	1.27644	1.01238	1.64653	714	0.913054	1.17735	0.911853	1.23597		714	0.814087	-1.22837	0.168849	0.16
715	0.0108462		-0.0165158	0.212957	0.0816909	715		-0.0614641	-0.00414891	-0.0470347	-0.0368607		0.224942		715	1.02529		0.962685	1.63289	715		0.868032	0.990492	0.897357		715	0.761112	-1.31387	0.224942	0.22
716	-0.0764409	0.0852202	0.0802018	-0.0498335	0.01597	716	0.0345802	0.0683656	-0.0207212	0.0266614	0.0283766		0.719252		716	0.838608	1.2168	1.20282	0.891593	716	1.08288	1.17048	0.953408	1.06331		716	1.02898	1.02898	0.719252	0.11
717	0.167478		0.245648	0.0104805	0.151831	717		0.181654	-0.178598	0.176854	0.0892932		0.587434		717	1.47054		1.76055	1.02443	717		1.51934	0.66283	1.50264		717	0.865888	-1.15488	0.587434	0.35
718	0.0266417	-0.0389895			-0.00493526	718	0.00807846	0.0941225			0.0532279		0.400781		718	1.06327	0.914135			718	1.01878	1.242				718	1.14331	1.14331	0.400781	0.13
719	0.146906	0.0784297	-0.115753	0.0819469	0.0582488	719	0.04268	0.0790597	0.0942644	-0.0534732	0.0442937		0.915808		719	1.40251	1.19793	0.766032	1.20767	719	1.10327	1.19966	1.24241	0.884152		719	0.968378	-1.03265	0.915808	0.16
720	-0.0605694		0.0391969		-0.00782772	720		0.0342717		0.165321	0.104721		0.311765		720	0.869822		1.09445		720		1.08211		1.46326		720	1.29583	1.29583	0.311765	0.22
721	0.146808	0.0649934			0.107824	721	-0.00500806	0.0531015			0.0250179		0.244397		721	1.40219	1.16143			721	0.988535	1.13006				721	0.826406	-1.21006	0.244397	0.14
722	-0.108897			-0.00467826	-0.0536689	722		0.0368492	-0.125197		-0.0366595		0.907808		722	0.778221			0.989286	722		1.08855	0.749554			722	1.03994	1.03994	0.907808	0.2
723	-0.0516577	0.103183	-0.0610433	0.0802841	0.0240717	723	-0.063094	0.172949	-0.13452	0.0921536	0.0338244		0.992393		723	0.887856	1.26819	0.868874	1.20305	723	0.864781	1.48919	0.733636	1.23638		723	1.02271	1.02271	0.992393	0.2
724	-0.0271504	-0.178698	-0.107206	0.0634263	-0.0529857	724	-0.0902442	-0.00825591	-0.278447	0.117571	-0.0420176		0.980976		724	0.939398	0.662677	0.781257	1.15725	724	0.812374	0.98117	0.526688	1.3109		724	1.02558	1.02558	0.980976	0.2
725	-0.0422047	0.0162296		-0.0416325	-0.0216583	725	-0.200932	-0.0358957	-0.0104264		-0.0745927		0.394169		725	0.907393	1.03808		0.908589	725	0.629605	0.920671	0.976278			725	0.885249	-1.12963	0.394169	0.12
726	0.00379113	0.0591368	0.10141	0.0366394	0.051701	726	0.0717743	0.0428953	0.0429542	0.0255752	0.0461184		0.850717		726	1.00877	1.14587	1.26302	1.08803	726	1.17971	1.10381	1.10396	1.06066		726	0.987228	-1.01294	0.850717	0.06
727	-0.103558	-0.0159296	-0.167649	-0.280988	-0.131473	727	-0.176925	0.00590156	-0.23956	0.0834925	-0.062098		0.54567		727	0.787846	0.963985	0.679754	0.523615	727	0.665387	1.01368	0.576024	1.21197		727	1.17321	1.17321	0.54567	0.18
728	-0.160522	-0.192909	-0.233579	-0.115446	-0.173451	728	-0.493043	-0.200675	-0.0893032	-0.208357	-0.224685		0.451391		728	0.691	0.641345	0.584011	0.766574	728	0.321334	0.629977	0.814136	0.618933		728	0.888723	-1.12521	0.451391	0.11
730	-0.171917	-0.320324			-0.239812	730	-0.319273	-0.177708			-0.242747		0.983661		730	0.673105	0.478273			730	0.479432	0.66419				730	0.993263	-1.00678	0.983661	0.13
732	0.134421			-0.026821	0.0612408	732		0.0869135	-0.159264		-0.0189609		0.603123		732	1.36277			0.940111	732		1.22156	0.693005			732	0.831378	-1.20282	0.603123	0.34
733	0.125798	0.0106879	0.188025		0.114242	733	0.0222108	0.0884072		0.14397	0.0876984		0.72913		733	1.33597	1.02492	1.54179		733	1.05247	1.22576		1.39306		733	0.940712	-1.06302	0.72913	0.18
734	0.0647585	-0.108594			-0.0133251	734	-0.0425511	0.021399			-0.00940002		0.913518		734	1.1608	0.778764			734	0.906669	1.05051				734	1.00908	1.00908	0.913518	0.2
735	-0.0465949			-0.0352624	-0.0408917	735		-0.0278959	-0.0616456		-0.044443		0.849128		735	0.898266			0.922014	735		0.937787	0.86767			735	0.991856	-1.00821	0.849128	0.04
736	0.0270285	-0.036348	0.0366414		0.0102938	736	0.0763794	-0.0620053		-0.0139054	0.00399494		0.85697		736	1.06421	0.919712	1.08803		736	1.19228	0.866951		0.968489		736	0.985601	-1.01461	0.85697	0.11
737	0.218173			0.0623372	0.147207	737		0.306551	0.0995718		0.215277		0.6757		737	1.65262			1.15435	737		2.02559	1.25768			737	1.16969	1.16969	0.6757	0.46
738	0.249497	0.224554			0.237205	738	-0.207469	-0.255653			-0.230893		0.00333495		738	1.77622	1.67708			738	0.620199	0.555069				738	0.340331	-2.93831	0.00333495	0.06
739	0.122524	0.114117	0.135737	0.216638	0.149231	739	0.0541963	0.271401	0.233376	0.117318	0.177728		0.708456		739	1.32594	1.30052	1.3669	1.64679	739	1.13291	1.8681	1.7115	1.31014		739	1.06782	1.06782	0.708456	0.19
741	0.048898	-0.120901	-0.0264786		-0.0273295	741	0.00132542	0.121795		0.0502608	0.0606306		0.207316		741	1.11918	0.757005	0.940852		741	1.00306	1.32372		1.12269		741	1.2245	1.2245	0.207316	0.14
742	0.0946959			-0.0395024	0.0327597	742		-0.0624361	-0.0353726		-0.0486935		0.379968		742	1.24364			0.913056	742		0.866092	0.92178			742	0.828985	-1.20629	0.379968	0.17
743	0.0918222		-0.183381	0.135441	0.0356939	743		0.0497924	0.00986549	-0.127193	-0.0161371		0.759468		743	1.23544		0.65557	1.36597	743		1.12148	1.02298	0.746116		743	0.887501	-1.12676	0.759468	0.25
744	0.122188	0.139696	0.142843	0.172141	0.14459	744	0.132282	0.307789	0.111573	0.276388	0.215508		0.262511		744	1.32492	1.37942	1.38945	1.48642	744	1.35607	2.03137	1.29292	1.88968		744	1.17738	1.17738	0.262511	0.19
745	0.18199	0.164367			0.173268	745	0.307147	-0.175988			0.12956		0.69977		745	1.52051	1.46005			745	2.02837	0.666825				745	0.904258	-1.10588	0.69977	0.68
746	-0.0908978	0.115418	-0.000929271	-0.0934836	-0.00879913	746	0.0152611	-0.0595316	-0.0930041	0.11613	0.00232349		0.862948		746	0.811152	1.30442	0.997863	0.806337	746	1.03576	0.871904	0.807227	1.30656		746	1.02594	1.02594	0.862948	0.16
747	-0.129765	-0.229011	-0.0518699		-0.130902	747	-0.0426548	-0.103235		0.147039	0.0139359		0.206595		747	0.741711	0.590186	0.887422		747	0.906453	0.788433		1.40294		747	1.39585	1.39585	0.206595	0.21
748	0.175949	0.16596	0.178862	-0.00934884	0.134594	748	0.134737	0.147364	0.0751496	0.183077	0.136798		0.892009		748	1.49951	1.46541	1.5096	0.978704	748	1.36376	1.40399	1.18891	1.52432		748	1.00509	1.00509	0.892009	0.15
749	0.0313967	0.0907967	0.046171	0.028658	0.0499814	749	0.219592	0.0930074	-0.014104	0.164671	0.124338		0.251732		749	1.07497	1.23253	1.11217	1.06821	749	1.65803	1.23882	0.968046	1.46107		749	1.18674	1.18674	0.251732	0.15
750	0.0139845	0.0693319	-0.0389911	-0.045149	0.00229677	750	0.0471959	0.043609	0.040709	0.0441917	0.0439325		0.149986		750	1.03272	1.17309	0.914132	0.901262	750	1.1148	1.10563	1.09827	1.10711		750	1.10062	1.10062	0.149986	0.06
751	-0.2603	0.184515	0.0524669	0.244316	0.0936062	751	-0.021202	-0.0158626	0.0787844	0.249422	0.0873648		0.896387		751	0.549162	1.52938	1.12841	1.75516	751	0.952353	0.964134	1.1989	1.77591		751	0.985732	-1.01447	0.896387	0.33
752	0.168016	0.102421	0.193159	-0.0459219	0.113786	752	0.141924	0.11313	0.0693483	0.095776	0.105847		0.991411		752	1.47237	1.26596	1.56012	0.899659	752	1.38651	1.29757	1.17314	1.24674		752	0.981886	-1.01845	0.991411	0.15
753	-0.0461626		-0.205193		-0.118439	753		-0.210064		-0.405355	-0.296824		0.285187		753	0.899161		0.623458		753		0.616503		0.393229		753	0.663155	-1.50794	0.285187	0.18
754	-0.0575138	0.097682		0.0861538	0.0476135	754	-0.0843939	-0.0741017	0.0124635		-0.046459		0.196336		754	0.875964	1.25222		1.21942	754	0.823391	0.843137	1.02911			754	0.805244	-1.24186	0.196336	0.14
755	-0.0557194	-0.0192896	-0.005153	0.00305163	-0.0187022	755	0.128445	0.0661394	0.059254	0.0268076	0.0717436		0.0114694		755	0.879591	0.956556	0.988205	1.00705	755	1.34414	1.1645	1.14618	1.06367		755	1.23153	1.23153	0.0114694	0.07
756	0.343299	-0.0581466	0.132833	0.0582306	0.144606	756	-0.144564	0.206558	0.10898	0.192877	0.111448		0.818708		756	2.20444	0.874689	1.35779	1.14349	756	0.716862	1.60901	1.28523	1.55911		756	0.926493	-1.07934	0.818708	0.35
757	0.0633593		0.0550025		0.059201	757		0.0778291		0.189169	0.137058		0.314578		757	1.15707		1.13502		757		1.19627		1.54586		757	1.19635	1.19635	0.314578	0.18
758	0.179794	0.0606548	0.278085	-0.0382657	0.136361	758	0.198115	0.0125214	0.139268	0.021497	0.100033		0.753038		758	1.51284	1.14989	1.89708	0.91566	758	1.57803	1.02925	1.37806	1.05074		758	0.919754	-1.08725	0.753038	0.25
759	-0.0302657	-0.0528455	0.0132128	-0.109662	-0.0426495	759	0.173405	0.0946094	0.0274156	-0.0924276	0.0614156		0.172807		759	0.932684	0.885431	1.03089	0.776851	759	1.49075	1.2434	1.06516	0.8083		759	1.27076	1.27076	0.172807	0.15
760	-0.0328909	0.126852			0.0542844	760	0.139891	-0.0502397			0.0551483		0.987728		760	0.927063	1.33922			760	1.38004	0.890759				760	1.00199	1.00199	0.987728	0.32
761	0.00603188	-0.124245	0.0759643	0.148916	0.0379586	761	0.192294	0.181233	0.0342167	0.363459	0.208579		0.111085		761	1.01399	0.751199	1.19114	1.40902	761	1.55702	1.51786	1.08197	2.30919		761	1.48122	1.48122	0.111085	0.29
762	0.00685178			0.114046	0.0637481	762		0.315316	-0.0587839		0.16736		0.760709		762	1.0159			1.30031	762		2.06689	0.873406			762	1.26944	1.26944	0.760709	0.61
763	0.0270927	0.0356631	0.0897318	-0.049648	0.0285139	763	0.15682	0.121561	-0.0299164	0.0776751	0.086998		0.303841		763	1.06437	1.08558	1.22951	0.891974	763	1.43489	1.323	0.933434	1.19585		763	1.14415	1.14415	0.303841	0.13
764	0.0833112	0.107897	-0.0397966	0.0676305	0.0582777	764	0.112653	0.115406	-0.0929418	0.0391637	0.0513688		0.855071		764	1.21147	1.28203	0.912438	1.1685	764	1.29614	1.30438	0.807343	1.09437		764	0.984218	-1.01604	0.855071	0.14
765	0.000672283	0.0248236	0.231432	-0.0461324	0.0666473	765	0.116132	0.0592181	-0.0203117	0.207338	0.0985454		0.643769		765	1.00155	1.05882	1.70385	0.899223	765	1.30657	1.14609	0.954307	1.6119		765	1.07621	1.07621	0.643769	0.23
767	0.0113261	0.0114653	-0.133182	0.0648289	-0.005456	767	0.0404429	0.0336719	0.0574584	0.209424	0.0916079		0.155695		767	1.02642	1.02675	0.735898	1.16099	767	1.0976	1.08062	1.14145	1.61966		767	1.25044	1.25044	0.155695	0.16
768	0.0352249	0.309555	-0.110657	0.123036	0.116169	768	0.107038	0.00668487	0.0175401	-0.129906	0.0083542		0.41025		768	1.08449	2.03965	0.775073	1.3275	768	1.27949	1.01551	1.04121	0.741471		768	0.780163	-1.28178	0.41025	0.29
770	0.0189052	-0.0999154	0.0620383	0.0281816	0.00642031	770	-0.00871955	0.0147781	0.228858	0.0770444	0.0883693		0.282077		770	1.04449	0.794483	1.15355	1.06704	770	0.980123	1.03461	1.69379	1.19411		770	1.20767	1.20767	0.282077	0.18
771	-0.063647	-0.0256631	0.0456118	0.115296	0.023365	771	0.0779365	0.170557	0.142846	0.275202	0.172571		0.0402409		771	0.86368	0.942621	1.11074	1.30405	771	1.19657	1.48101	1.38946	1.88453		771	1.40996	1.40996	0.0402409	0.17
773	0.0109006		0.0602236		0.0362619	773		0.0445938		0.136997	0.0932486		0.402185		773	1.02542		1.14874		773		1.10814		1.37087		773	1.14021	1.14021	0.402185	0.15
774	-0.00903164		-0.0691678		-0.0380597	774		-0.0334625		-0.17487	-0.098436		0.486244		774	0.979419		0.852771		774		0.925843		0.668545		774	0.870209	-1.14915	0.486244	0.14
775	0.0530049	0.0999714			0.0771227	775	-0.000904054	-0.0271769			-0.0138418		0.0781319		775	1.12981	1.25884			775	0.997921	0.939341				775	0.811027	-1.233	0.0781319	0.07
776	-0.0987551	-0.073085			-0.0857304	776	-0.0719507	-0.118018			-0.0943737		0.763807		776	0.796608	0.845113			776	0.847324	0.762048				776	0.980295	-1.0201	0.763807	0.05
777	0.0828851	0.071967	0.109599		0.0884395	777	0.217636	0.247562		0.294556	0.254412		0.0027333		777	1.21028	1.18023	1.28706		777	1.65058	1.76832		1.97041		777	1.46545	1.46545	0.0027333	0.1
779	-0.0501212	0.067127	0.0227221	0.191019	0.0667284	779	-0.0385606	-0.110038	-0.097592	0.00575403	-0.0575827		0.0855936		779	0.891002	1.16715	1.05371	1.55246	779	0.915039	0.776179	0.798745	1.01334		779	0.751085	-1.33141	0.0855936	0.15
781	-0.2446		-0.1385		-0.188318	781		0.0559772		-0.160069	-0.0387478		0.366074		781	0.569377		0.726943		781		1.13757		0.691721		781	1.41114	1.41114	0.366074	0.24
783	0.0492234	-0.173341			-0.0479547	783	-0.289253	-0.0587889			-0.15891		0.556945		783	1.12001	0.670902			783	0.513745	0.873396				783	0.774542	-1.29108	0.556945	0.29
784	0.0924266	0.0857305	0.0591142	0.00217209	0.061285	784	0.0913858	0.029535	0.008589	0.0708452	0.0513198		0.738093		784	1.23716	1.21823	1.14581	1.00501	784	1.2342	1.07037	1.01997	1.17719		784	0.977315	-1.02321	0.738093	0.07
785	-0.023446	0.08893	-0.0815647	-0.00617495	-0.00115882	785	0.026495	-0.0794975	-0.070314	-0.113214	-0.0559271		0.292083		785	0.947445	1.22724	0.828772	0.985882	785	1.06291	0.832727	0.850523	0.770524		785	0.881519	-1.13441	0.292083	0.11
786	-0.095389	-0.104045	-0.21967		-0.136125	786	-0.0287652	-0.0563208		-0.228758	-0.0960395		0.661389		786	0.802807	0.786964	0.603018		786	0.935911	0.878374		0.590531		786	1.09669	1.09669	0.661389	0.12
787	0.0263497	0.0305208	-0.0328323	-0.219061	-0.0378193	787	0.315415	0.0850427	0.0454027	0.0394707	0.137434		0.101017		787	1.06255	1.07281	0.927188	0.603864	787	2.06735	1.21631	1.1102	1.09514		787	1.49711	1.49711	0.101017	0.26
788	0.115527	-0.0130641	-0.140242		-0.000123386	788	0.0255198	-0.0741072		-0.0673829	-0.036223		0.762414		788	1.30475	0.970367	0.724033		788	1.06052	0.843127		0.856282		788	0.920239	-1.08667	0.762414	0.18
790	-0.0645063	0.0312874	0.0200735	-0.0613985	-0.0163577	790	-0.0485403	-0.0508216	-0.148846	-0.00806866	-0.0610752		0.29313		790	0.861973	1.0747	1.04731	0.868163	790	0.894251	0.889567	0.709829	0.981593		790	0.902158	-1.10845	0.29313	0.08
791	-0.232044	0.0659795	-0.274036	-0.0766092	-0.107836	791	-0.0929563	-0.00585594	0.0162116	0.134016	0.0205115		0.168282		791	0.586079	1.16407	0.532064	0.838283	791	0.807316	0.986607	1.03803	1.36149		791	1.34384	1.34384	0.168282	0.18
792	0.261333	0.281575		0.181571	0.243594	792	-0.600388	0.124069	0.239733		0.0438025		0.292739		792	1.8253	1.91238		1.51905	792	0.250964	1.33066	1.73673			792	0.63126	-1.58413	0.292739	0.46
793	0.230262	0.0827865		-0.111208	0.0891233	793	-0.104589	-0.101142	0.0822957		-0.0320063		0.404936		793	1.69927	1.21		0.774091	793	0.78598	0.792242	1.20864			793	0.756607	-1.32169	0.404936	0.3
794	0.0276323	-0.166483		-0.014327	-0.0433799	794	-0.0462281	-0.134231	-0.0217497		-0.064778		0.82225		794	1.06569	0.68158		0.967549	794	0.899025	0.734124	0.951153			794	0.951923	-1.0505	0.82225	0.13
797	0.396846	0.0990386		0.0727687	0.215925	797	0.467278	0.0186477	-0.0321365		0.213546		0.849885		797	2.49371	1.25614		1.18241	797	2.93277	1.04387	0.928674			797	0.994536	-1.00549	0.849885	0.78
798	0.0409584	0.0243931	0.204816	-0.0151214	0.072344	798	-0.00771519	-0.0124158	0.0266632	0.0186375	0.0066131		0.288993		798	1.0989	1.05777	1.60257	0.965781	798	0.982392	0.971816	1.06332	1.04385		798	0.859546	-1.1634	0.288993	0.14
799	0.0220612	0.0984357	0.0500866	-0.105013	0.0226308	799	0.139885	0.125315	0.0130557	0.106126	0.0988022		0.175985		799	1.05211	1.2544	1.12224	0.785212	799	1.38002	1.33449	1.03052	1.27681		799	1.19171	1.19171	0.175985	0.13
800	0.121215	-0.0598625	0.0453481	0.00290263	0.0324132	800	-0.0326271	-0.0563273	0.0180388	0.00114057	-0.0164835		0.321582		800	1.32195	0.871239	1.11006	1.00671	800	0.927626	0.87836	1.04241	1.00263		800	0.893518	-1.11917	0.321582	0.1
801	0.0738376		0.155203	0.30967	0.190805	801		0.203876	0.203755	0.168389	0.192325		0.867921		801	1.18533		1.42956	2.04019	801		1.5991	1.59866	1.47363		801	1.0035	1.0035	0.867921	0.26
802	-0.200774	-0.109754	-0.0598583		-0.119612	802	-0.213853	-0.0438422		-0.00471159	-0.0784286		0.661724		802	0.629834	0.776687	0.871248		802	0.611149	0.903978		0.98921		802	1.09947	1.09947	0.661724	0.13
803	-0.0506158	-0.0706717	-0.00691692	-0.0821633	-0.0516309	803	0.159579	-0.0245056	-0.0271497	0.0545473	0.0475087		0.0944225		803	0.889988	0.849823	0.984199	0.827631	803	1.44404	0.945136	0.9394	1.13383		803	1.25643	1.25643	0.0944225	0.12
804	0.0683264	0.0682825			0.0683045	804	-0.0893003	0.179719			0.065715		0.879477		804	1.17038	1.17026			804	0.814141	1.51258				804	0.994055	-1.00598	0.879477	0.35
805	-0.0164656		0.172804		0.0883992	805		0.0916761		0.211292	0.155589		0.57979		805	0.962796		1.48869		805		1.23503		1.62664		805	1.16732	1.16732	0.57979	0.33
806	0.0565117	-0.0638477		0.0811654	0.0290785	806	-0.222761	-0.0589708	0.0786068		-0.0505799		0.399307		806	1.13897	0.863281		1.20549	806	0.598741	0.87303	1.19841			806	0.832418	-1.20132	0.399307	0.2
807	0.0161621	0.0589248	0.0134415	0.0144877	0.0261845	807	0.181209	0.0269284	0.0361501	0.0743113	0.0841443		0.196148		807	1.03792	1.14531	1.03143	1.03392	807	1.51778	1.06397	1.0868	1.18662		807	1.14277	1.14277	0.196148	0.11
808	-0.0650451		0.130914	0.234315	0.11704	808		0.0623975	0.0916909	0.172022	0.111216		0.930947		808	0.860904		1.3518	1.7152	808		1.15451	1.23507	1.48601		808	0.98668	-1.0135	0.930947	0.27
809	0.300685		0.370786		0.337149	809		-0.0309654		-0.0291386	-0.030051		0.00906321		809	1.99841		2.34847		809		0.931182		0.935107		809	0.429339	-2.32916	0.00906321	0.18
810	-0.0743547		0.0647948	0.189465	0.073163	810		0.0548253	0.0216144	0.113049	0.0648207		0.970339		810	0.842646		1.1609	1.54691	810		1.13455	1.05103	1.29733		810	0.980975	-1.01939	0.970339	0.22
811	-0.215917	-0.166479		-0.0998963	-0.158149	811	-0.159026	-0.0828221	-0.138197		-0.125478		0.448274		811	0.608251	0.681587		0.794518	811	0.693384	0.826376	0.727449			811	1.07813	1.07813	0.448274	0.07
812	0.626886		0.46203	0.327858	0.489504	812		0.0499543	0.315791	0.115907	0.175796		0.0571486		812	4.23532		2.89754	2.12745	812		1.1219	2.06915	1.30589		812	0.485614	-2.05925	0.0571486	0.68
813	-0.122255	-0.000476374	-0.101565	-0.142345	-0.0881025	813	-0.153894	0.00535072	-0.260499	0.0416886	-0.0752449		0.998235		813	0.754649	0.998904	0.791471	0.720534	813	0.701626	1.0124	0.54891	1.10075		813	1.03005	1.03005	0.998235	0.14
815	-0.0966294	-0.129027			-0.112526	815	-0.434402	0.0587276			-0.121311		0.79013		815	0.800517	0.742973			815	0.367788	1.14479				815	0.979976	-1.02043	0.79013	0.39
816	-0.179452	-0.12677			-0.152313	816	-0.157942	-0.0566337			-0.10434		0.506422		816	0.661528	0.746844			816	0.695118	0.877741				816	1.11679	1.11679	0.506422	0.1
817	0.15586		-0.223479	-0.127262	-0.0337839	817		0.184891	-0.0802122	-0.0849705	0.0259006		0.6468		817	1.43173		0.597751	0.745999	817		1.5307	0.831357	0.822299		817	1.14732	1.14732	0.6468	0.35
818	-0.0779325		0.0269095	0.120389	0.030612	818		0.057585	-0.042757	0.08402	0.0362922		0.893754		818	0.835733		1.06392	1.31944	818		1.14179	0.90624	1.21344		818	1.01317	1.01317	0.893754	0.17
819	-0.120119	-0.0649395	-0.145754	0.028669	-0.070246	819	-0.10622	0.066852	-0.145216	0.0454351	-0.0250833		0.558485		819	0.75837	0.861114	0.714901	1.06824	819	0.783033	1.16641	0.715788	1.11029		819	1.10959	1.10959	0.558485	0.14
820	0.0889206	0.162152		-0.145841	0.0536665	820	0.132318	-0.0873609	0.00589486		0.0263472		0.879927		820	1.22721	1.45262		0.714757	820	1.35618	0.817785	1.01367			820	0.939033	-1.06493	0.879927	0.27
821	-0.0449822	-0.0667985	-0.138781	0.00887491	-0.0572281	821	-0.128342	0.0326173	-0.0719047	-0.0445611	-0.049144		0.876114		821	0.901608	0.857436	0.726472	1.02065	821	0.744145	1.078	0.847413	0.902483		821	1.01879	1.01879	0.876114	0.09
822	-0.110302	-0.160469	-0.107387	0.0157661	-0.0855651	822	-0.112798	-0.111885	-0.184916	-0.026795	-0.105467		0.721467		822	0.775708	0.691084	0.780932	1.03697	822	0.771262	0.772885	0.653256	0.940167		822	0.955209	-1.04689	0.721467	0.1
823	-0.160256	-0.23855			-0.197641	823	-0.334794	-0.0700748			-0.182569		0.984472		823	0.691423	0.577365			823	0.462601	0.850991				823	1.03531	1.03531	0.984472	0.2
824	0.43295			-0.333673	0.200533	824		-0.281608	-0.45801		-0.360914		0.397926		824	2.70988			0.463796	824		0.522868	0.348329			824	0.274507	-3.64289	0.397926	1.13
825	0.0679554	0.0821685	0.023425	-0.00245766	0.0440925	825	-0.0042658	0.00316681	-0.00524361	0.0272952	0.00543893		0.124259		825	1.16938	1.20828	1.05542	0.994357	825	0.990226	1.00732	0.987999	1.06487		825	0.914843	-1.09308	0.124259	0.05
826	-0.0449535		-0.000401011	0.131406	0.0353072	826		0.0295429	0.11533	0.0452562	0.065004		0.589032		826	0.901668		0.999077	1.35334	826		1.07039	1.30416	1.10983		826	1.07077	1.07077	0.589032	0.16
827	0.0035394	-0.0505977	-0.000290673		-0.0150919	827	-0.141348	0.152913		-0.0752127	-0.00214524		0.95517		827	1.00818	0.890025	0.999331		827	0.722191	1.42204		0.840983		827	1.03026	1.03026	0.95517	0.22
828	0.216932	-0.435844	0.137224		0.0525739	828	-0.0570832	-0.165885		-0.262463	-0.153707		0.563529		828	1.64791	0.366569	1.37159		828	0.876833	0.68252		0.546434		828	0.621898	-1.60798	0.563529	0.4
829	0.0413241	-0.207095	-0.031962	0.0496708	-0.0256292	829	-0.114334	0.059968	0.0302767	-0.0267563	-0.00777114		0.743316		829	1.09983	0.620734	0.929048	1.12117	829	0.76854	1.14807	1.0722	0.940251		829	1.04198	1.04198	0.743316	0.14
830	0.160454	-0.0617492	0.0959782	0.183818	0.104544	830	-0.08084	-0.00658297	0.13093	0.033267	0.0259792		0.327471		830	1.44695	0.867463	1.24732	1.52693	830	0.830156	0.984956	1.35186	1.07961		830	0.834518	-1.1983	0.327471	0.18
831	0.00640986		-0.14673	0.00480478	-0.0394834	831		-0.294079	0.0783753	-0.317386	-0.137201		0.390973		831	1.01487		0.713296	1.01112	831		0.508067	1.19778	0.48152		831	0.798514	-1.25233	0.390973	0.25
834	0.548047	0.108574	0.502141		0.425651	834	0.325402	0.063564		0.195191	0.207769		0.293794		834	3.53222	1.28403	3.17791		834	2.11545	1.15761		1.56744		834	0.605506	-1.65151	0.293794	0.75
835	-0.196232	-0.197508	-0.0279876	-0.119535	-0.129593	835	0.216937	0.137775	0.138525	-0.0445026	0.12218		0.0111514		835	0.636455	0.634589	0.937589	0.75939	835	1.64792	1.37333	1.3757	0.902604		835	1.78555	1.78555	0.0111514	0.17
837	0.181408		0.24951		0.216793	837		-0.0378618		-0.039321	-0.0385908		0.0175026		837	1.51848		1.77628		837		0.916512		0.913438		837	0.555414	-1.80046	0.0175026	0.13
838	-0.122915	0.126869			0.0196925	838	-0.170607	0.215934			0.0643197		0.93656		838	0.753503	1.33927			838	0.675139	1.64412				838	1.10822	1.10822	0.93656	0.57
839	-0.103961	-0.00946897	-0.0633942		-0.0572098	839	-0.249124	-0.125655		-0.0902324	-0.149837		0.157898		839	0.787116	0.978433	0.864183		839	0.563477	0.748764		0.812396		839	0.807929	-1.23773	0.157898	0.09
840	-0.142695	-0.0977987			-0.119667	840	0.00798521	0.0283988			0.0183119		0.0302947		840	0.719954	0.798365			840	1.01856	1.06758				840	1.37398	1.37398	0.0302947	0.05
841	0.293027	0.147084		-0.102859	0.141521	841	-0.0542877	-0.17769	0.108525		-0.0252435		0.341038		841	1.96348	1.40309		0.789116	841	0.882495	0.664218	1.28388			841	0.681138	-1.46813	0.341038	0.38
842	-0.0753333	-0.0627255		0.0899929	-0.00928931	842	-0.154508	-0.0151467	-0.0344309		-0.0637979		0.491359		842	0.84075	0.865515		1.23025	842	0.700635	0.965725	0.923781			842	0.882046	-1.13373	0.491359	0.15
843	0.133254		-0.0990987		0.032435	843		0.0299802		-0.265263	-0.0930212		0.547727		843	1.35911		0.795978		843		1.07147		0.542921		843	0.749107	-1.33492	0.547727	0.39
845	0.0623882		-0.0157138		0.0250905	845		-0.0898626		-0.415548	-0.222865		0.241037		845	1.15448		0.964464		845		0.813088		0.384107		845	0.564995	-1.76993	0.241037	0.23
846	0.379519		0.208923	0.0307835	0.229377	846		0.184987	-0.0232114	-0.019966	0.0586876		0.262012		846	2.39618		1.61779	1.07345	846		1.53104	0.947957	0.955067		846	0.675011	-1.48146	0.262012	0.43
848	0.0384183	-0.130111	0.0973399		0.0121128	848	-0.0717685	-0.0127058		-0.104347	-0.0612695		0.42612		848	1.09249	0.74112	1.25124		848	0.847679	0.971168		0.786417		848	0.844535	-1.18408	0.42612	0.16
849	-0.1069	-0.336898		-0.251431	-0.221207	849	-0.190539	-0.226649	-0.0906728		-0.165403		0.470684		849	0.781808	0.460365		0.560491	849	0.644853	0.593405	0.811572			849	1.13711	1.13711	0.470684	0.12
850	0.0923642	0.0228526			0.0589976	850	0.174418	0.0890433			0.133825		0.310437		850	1.23698	1.05403			850	1.49423	1.22756				850	1.18803	1.18803	0.310437	0.16
851	0.104886		-0.193665	0.237374	0.0840662	851		0.058551	0.118833	-0.0837616	0.0392341		0.902812		851	1.27317		0.640229	1.72732	851		1.14433	1.31472	0.824591		851	0.90192	-1.10875	0.902812	0.35
852	0.400648	0.0502983	0.310142	-0.0467031	0.216092	852	0.267825	-0.316689	0.0948281	-0.198882	0.0223959		0.250371		852	2.51563	1.12279	2.04241	0.898042	852	1.85279	0.482293	1.24402	0.632584		852	0.640183	-1.56205	0.250371	0.49
853	-0.0217084	-0.00122525	-0.157625	-0.258779	-0.0975703	853	-0.207385	0.0370476	-0.134696	-0.243434	-0.122972		0.764175		853	0.951243	0.997183	0.695625	0.551088	853	0.620319	1.08905	0.733338	0.570907		853	0.943187	-1.06023	0.764175	0.16
854	-0.234002	-0.140247			-0.184599	854	-0.395333	-0.0759881			-0.206946		0.798014		854	0.583443	0.724024			854	0.402408	0.839483				854	0.949845	-1.0528	0.798014	0.23
856	-0.0607739	-0.133282	0.113851	-0.0230056	-0.0162304	856	0.0060759	-0.0914978	0.0246834	0.0378117	-0.00287914		0.747696		856	0.869413	0.73573	1.29972	0.948406	856	1.01409	0.810032	1.05848	1.09097		856	1.03122	1.03122	0.747696	0.14
857	0.238715		0.0880511	0.152382	0.164128	857		0.108743	0.0345405	0.0182988	0.0556767		0.110347		857	1.73267		1.22476	1.42031	857		1.28453	1.08278	1.04303		857	0.77902	-1.28366	0.110347	0.17
858	0.0824455	-0.149526	0.208841		0.0713	858	0.00622578	-0.107583		-0.139599	-0.0756996		0.325347		858	1.20905	0.708719	1.61749		858	1.01444	0.780579		0.725105		858	0.712854	-1.40281	0.325347	0.28
859	0.0214624		0.0341677	0.0999841	0.0532566	859		0.0430464	0.0240312	0.0657421	0.0446084		0.793516		859	1.05066		1.08185	1.25888	859		1.1042	1.05689	1.16343		859	0.980284	-1.02011	0.793516	0.07
860	0.0107338	-0.117696	0.0556196		-0.0111042	860	-0.134941	0.0411835		0.0594797	-0.00302536		0.947295		860	1.02502	0.762613	1.13663		860	0.732925	1.09947		1.14678		860	1.01878	1.01878	0.947295	0.17
861	0.00789566	-0.279241			-0.112362	861	-0.208753	-0.308699			-0.255857		0.503238		861	1.01835	0.525725			861	0.618368	0.491248				861	0.71863	-1.39154	0.503238	0.25
863	-0.100326			-0.0057759	-0.0504828	863		-0.102165	-0.162038		-0.131071		0.293265		863	0.793733			0.986789	863		0.790378	0.688593			863	0.830639	-1.20389	0.293265	0.11
864	0.166964	0.164841	0.111149	0.211362	0.165023	864	0.0846679	0.143216	0.0687361	0.159865	0.115808		0.152085		864	1.4688	1.46164	1.29166	1.6269	864	1.21526	1.39064	1.17148	1.44499		864	0.892864	-1.11999	0.152085	0.1
866	0.218998	0.0176898	0.118654		0.126187	866	-0.0249004	0.109047		0.018489	0.0378508		0.296631		866	1.65576	1.04157	1.31418		866	0.944278	1.28543		1.04349		866	0.815951	-1.22556	0.296631	0.2
867	0.120531	-0.0410636	0.13686	0.0157379	0.0641765	867	-0.0286072	0.0114249	0.0245645	0.00866315	0.0044555		0.266196		867	1.31987	0.90978	1.37044	1.0369	867	0.936252	1.02666	1.05819	1.02015		867	0.871523	-1.14742	0.266196	0.11
868	0.128981			0.0150901	0.0757584	868		0.338033	-0.00936913		0.19818		0.663761		868	1.3458			1.03536	868		2.17788	0.978658			868	1.32563	1.32563	0.663761	0.62
869	0.0249465	0.0178693	0.122815		0.0579141	869	-0.0196092	0.0705845		0.0538848	0.0366864		0.66744		869	1.05912	1.042	1.32683		869	0.955852	1.17648		1.1321		869	0.952297	-1.05009	0.66744	0.11
870	-0.0140059		-0.110109	0.26972	0.0798084	870		0.0845047	-0.279561	-0.0686115	-0.063151		0.429478		870	0.968265		0.776052	1.86089	870		1.2148	0.525338	0.853864		870	0.719516	-1.38982	0.429478	0.39
871	0.25023	0.0509526			0.161922	871	0.0214339	0.0687007			0.04571		0.411097		871	1.77922	1.12448			871	1.05059	1.17139				871	0.765223	-1.30681	0.411097	0.33
873	0.214659	0.00321856		0.0680849	0.104541	873	0.055183	-0.14572	0.0690042		0.00326714		0.334133		873	1.6393	1.00744		1.16973	873	1.13549	0.714958	1.17221			873	0.792002	-1.26262	0.334133	0.24
875	-0.142813		0.067323		-0.0251576	875		-0.066531		0.110984	0.031234		0.705366		875	0.719759		1.16768		875		0.857964		1.29117		875	1.13865	1.13865	0.705366	0.31
877	-0.0564619		-0.0786985		-0.0674379	877		0.0288235		0.0565839	0.0429255		0.0250318		877	0.878088		0.83426		877		1.06862		1.13916		877	1.28933	1.28933	0.0250318	0.04
878	-0.0203209	-0.370313		0.0422742	-0.0821806	878	-0.355481	-0.250476	-0.0154636		-0.183134		0.606444		878	0.954287	0.426272		1.10223	878	0.441082	0.561725	0.96502			878	0.792586	-1.26169	0.606444	0.26
879	0.0389011	0.0898045	-0.0784461	-0.158545	-0.0163377	879	-0.0203079	0.0461381	-0.0159755	0.045724	0.0150778		0.514794		879	1.09371	1.22972	0.834745	0.694152	879	0.954316	1.11209	0.963884	1.11103		879	1.07502	1.07502	0.514794	0.13
880	0.0382075		0.101011		0.0707434	880		-0.0183024		0.0152849	-0.00118414		0.183896		880	1.09196		1.26186		880		0.958733		1.03582		880	0.847369	-1.18012	0.183896	0.09
882	0.0180737		0.0192922	-0.0492346	-0.00279706	882		0.0546912	-0.0790748	0.0641339	0.0179895		0.755031		882	1.04249		1.04542	0.892823	882		1.1342	0.833538	1.15913		882	1.04903	1.04903	0.755031	0.12
883	-0.110002			-0.0119061	-0.0581901	883		-0.231363	-0.00205808		-0.101749		0.698549		883	0.776244			0.972958	883		0.586998	0.995272			883	0.904567	-1.1055	0.698549	0.23
884	0.0786549	0.01782	-0.0401874		0.0214718	884	0.0148344	0.11741		-0.14001	0.00995829		0.808133		884	1.19855	1.04189	0.911617		884	1.03475	1.31042		0.724419		884	0.973838	-1.02687	0.808133	0.19
885	-0.120003	-0.0202846			-0.0672882	885	0.00883429	-0.189217			-0.0789982		0.873174		885	0.758572	0.954367			885	1.02055	0.646819				885	0.973397	-1.02733	0.873174	0.21
888	-0.0283858	0.0535275	-0.195182		-0.0448103	888	-0.194231	-0.195831		-0.155724	-0.181529		0.167318		888	0.93673	1.13117	0.637996		888	0.639394	0.637044		0.698677		888	0.729931	-1.36999	0.167318	0.14
890	0.0287611	-0.129131	-0.0237383	-0.17842	-0.0678852	890	-0.230303	-0.123569	-0.0311681	-0.117575	-0.119991		0.454445		890	1.06847	0.742795	0.946807	0.663101	890	0.588433	0.752369	0.930748	0.762825		890	0.88694	-1.12747	0.454445	0.12
891	-0.0415099		0.00776596		-0.0161735	891		-0.151561		-0.106799	-0.128604		0.0777356		891	0.908846		1.01804		891		0.705406		0.78199		891	0.771916	-1.29548	0.0777356	0.07
893	-0.143248	-0.134836			-0.139021	893	-0.0860537	-0.0171939			-0.0502605		0.127916		893	0.719039	0.733101			893	0.82025	0.961183				893	1.22676	1.22676	0.127916	0.07
894	-0.237327	-0.056733			-0.13771	894	-0.17737	-0.204451			-0.1907		0.678246		894	0.578992	0.87754			894	0.664706	0.624524				894	0.885136	-1.12977	0.678246	0.15
896	-0.0483963	-0.30369	0.179765	0.181929	0.043808	896	0.00965533	-0.237927	0.213967	0.0596252	0.0398629		0.954086		896	0.894548	0.496946	1.51274	1.5203	896	1.02248	0.578193	1.63669	1.14716		896	0.990957	-1.00913	0.954086	0.33
897	-0.0860893	-0.0616618	-0.117601		-0.0878489	897	-0.153844	-0.218786		-0.203523	-0.191156		0.0151674		897	0.820183	0.867637	0.762779		897	0.701708	0.604246		0.62586		897	0.788303	-1.26855	0.0151674	0.04
899	-0.134026	-0.119402	-0.260344	-0.189582	-0.172393	899	0.132127	-0.0134608	0.0111433	-0.208925	-0.00335899		0.0907553		899	0.73447	0.759623	0.549106	0.646276	899	1.35559	0.969481	1.02599	0.618124		899	1.47582	1.47582	0.0907553	0.16
901	0.26979		0.248319	-0.076117	0.173364	901		0.078507	-0.054214	0.0587452	0.0314926		0.372599		901	1.86119		1.77141	0.839234	901		1.19814	0.882645	1.14484		901	0.721321	-1.38634	0.372599	0.34
902	0.039436	0.135054	0.0234191	0.0753677	0.070474	902	-0.0962474	0.17219	0.0939429	-0.0586248	0.0416909		0.572994		902	1.09506	1.36475	1.0554	1.18951	902	0.801222	1.48659	1.24149	0.873726		902	0.935873	-1.06852	0.572994	0.17
903	-0.0430083	0.0947382	-0.195496	0.245123	0.0555156	903	-0.155238	0.0482971	-0.0218051	-0.108229	-0.0521332		0.449342		903	0.905715	1.24376	0.637535	1.75842	903	0.699458	1.11763	0.951031	0.779419		903	0.780461	-1.28129	0.449342	0.26
904	-0.137832	0.00086505	-0.152227		-0.0907331	904	0.0152373	-0.199455		-0.276206	-0.135317		0.598502		904	0.728061	1.00199	0.704324		904	1.03571	0.631749		0.529412		904	0.902435	-1.10811	0.598502	0.18
906	-0.0885314	0.0546986	-0.0999576	-0.0289982	-0.0362567	906	-0.193072	0.0017372	0.0107712	-0.175782	-0.0786563		0.488349		906	0.815584	1.13422	0.794406	0.93541	906	0.641104	1.00401	1.02511	0.667141		906	0.906986	-1.10255	0.488349	0.13
907	0.0539777	0.242729	0.039034		0.122231	907	-0.0429013	0.0757442		0.071698	0.0382199		0.369153		907	1.13234	1.74876	1.09404		907	0.905938	1.19054		1.1795		907	0.824116	-1.21342	0.369153	0.23
909	0.0053685	-0.0859588	0.00131397		-0.0244307	909	-0.123215	-0.0409174		0.129035	0.00130645		0.862943		909	1.01244	0.820429	1.00303		909	0.752982	0.910086		1.34597		909	1.06105	1.06105	0.862943	0.19
910	0.0548817	0.146388			0.103041	910	-0.130976	0.249185			0.0994378		0.851462		910	1.1347	1.40084			910	0.739646	1.77495				910	0.991738	-1.00833	0.851462	0.53
911	-0.0784305		-0.28209		-0.16843	911		0.114482		-0.242688	-0.028376		0.628981		911	0.834775		0.522288		911		1.30161		0.571889		911	1.38056	1.38056	0.628981	0.4
912	-0.0299704		0.0794008		0.0281491	912		-0.0367544		0.0557429	0.0119522		0.851392		912	0.933318		1.20061		912		0.918852		1.13695		912	0.963392	-1.038	0.851392	0.17
913	0.0290905	0.0505527			0.0399541	913	-0.0104654	-0.0109276			-0.0106965		0.0422999		913	1.06928	1.12345			913	0.97619	0.975152				913	0.889917	-1.1237	0.0422999	0.03
914	0.0821741		-0.158174	-0.0962299	-0.0450667	914		-0.178849	0.00465608	-0.239467	-0.12506		0.477638		914	1.2083		0.694746	0.801254	914		0.662447	1.01078	0.576147		914	0.831777	-1.20225	0.477638	0.21
915	0.10164	0.0210343	-0.168738		-0.00125214	915	-0.312518	-0.0838216		-0.411424	-0.246878		0.113794		915	1.26369	1.04963	0.67805		915	0.486948	0.824477		0.387772		915	0.568034	-1.76046	0.113794	0.22
916	-0.172009			-0.168009	-0.170005	916		-0.143719	-0.190264		-0.166368		0.90903		916	0.672963			0.679189	916		0.718258	0.645262			916	1.00841	1.00841	0.90903	0.04
917	0.289746		0.20875		0.251133	917		0.113886		0.0282191	0.0731612		0.0942179		917	1.9487		1.61715		917		1.29983		1.06713		917	0.663786	-1.50651	0.0942179	0.2
918	-0.144431		-0.0139517		-0.0743095	918		-0.138917		0.00193262	-0.0628071		0.921437		918	0.717082		0.968386		918		0.726244		1.00446		918	1.02684	1.02684	0.921437	0.19
919	-0.223064			-0.0530603	-0.129796	919		-0.139425	-0.216672		-0.176333		0.710164		919	0.598323			0.884993	919		0.725396	0.607195			919	0.898387	-1.11311	0.710164	0.16
920	-0.245382	-0.152288	-0.142162		-0.177523	920	-0.288803	-0.146138		-0.102088	-0.171971		0.989255		920	0.568353	0.704225	0.720838		920	0.514277	0.714269		0.790519		920	1.01287	1.01287	0.989255	0.1
921	-0.299211	-0.0755543	-0.252976		-0.198157	921	-0.188502	0.0489184		-0.0735468	-0.0602599		0.226048		921	0.502099	0.840322	0.558501		921	0.647885	1.11923		0.844215		921	1.37372	1.37372	0.226048	0.17
922	0.140069	0.148637	0.0810363		0.124271	922	0.0532689	0.0265452		0.0113907	0.0307481		0.019337		922	1.3806	1.40811	1.20514		922	1.1305	1.06303		1.02658		922	0.806264	-1.24029	0.019337	0.07
923	-0.20881	0.0476425	-0.30568		-0.129029	923	0.00800328	0.163815		0.0332492	0.0738841		0.125553		923	0.618287	1.11594	0.494676		923	1.0186	1.45819		1.07957		923	1.59556	1.59556	0.125553	0.23
924	0.00640303		0.0555124		0.0316515	924		0.170827		-0.0542171	0.0727216		0.834414		924	1.01485		1.13635		924		1.48193		0.882638		924	1.09918	1.09918	0.834414	0.31
926	0.0373452		-0.175048		-0.0559948	926		-0.0210005		-0.177137	-0.0920895		0.839978		926	1.0898		0.66827		926		0.952795		0.665063		926	0.920249	-1.08666	0.839978	0.26
927	0.0276638	-0.0794162			-0.0225843	927	0.0960478	0.00240655			0.0517461		0.401713		927	1.06577	0.832883			927	1.24752	1.00556				927	1.18667	1.18667	0.401713	0.17
928	-0.114468	0.232309			0.0926501	928	-0.0144396	-0.256005			-0.118639		0.455212		928	0.768303	1.7073			928	0.967298	0.554619				928	0.614768	-1.62663	0.455212	0.51
929	-0.113197	-0.00921893	-0.0162289	0.0260003	-0.0251928	929	0.130902	0.0937252	0.104296	-0.110034	0.0644823		0.236184		929	0.770553	0.978996	0.963321	1.0617	929	1.35177	1.24087	1.27144	0.776186		929	1.22935	1.22935	0.236184	0.14
930	0.0575843	0.0100707		0.133347	0.069994	930	-0.283621	-0.139809	-0.126898		-0.177869		0.0153913		930	1.14178	1.02346		1.3594	930	0.52045	0.724754	0.746625			930	0.565115	-1.76955	0.0153913	0.12
931	-0.0289095			0.0899084	0.0345503	931		-0.0999675	0.0529193		-0.0168308		0.632965		931	0.935601			1.23001	931		0.794388	1.12959			931	0.888421	-1.12559	0.632965	0.22
932	-0.0991921	-0.273374	0.11744	-0.114432	-0.0696166	932	-0.186315	-0.11675	-0.0501755	0.0567274	-0.0647629		0.854646		932	0.795807	0.532876	1.31051	0.768366	932	0.651155	0.764276	0.890891	1.13953		932	1.01124	1.01124	0.854646	0.19
933	-0.397514	-0.133496	-0.291496	-0.457624	-0.302009	933	-0.183567	-0.143055	-0.467291	-0.256898	-0.246208		0.591771		933	0.400393	0.735367	0.511098	0.348639	933	0.655289	0.719357	0.340964	0.55348		933	1.13711	1.13711	0.591771	0.12
934	0.275737		0.144285		0.214966	934		0.155729		0.0465998	0.104583		0.330628		934	1.88685		1.39407		934		1.43129		1.11327		934	0.775564	-1.28938	0.330628	0.29
935	-0.107587		-0.0840101	0.109614	-0.0159537	935		-0.0672973	-0.14482	-0.108954	-0.105867		0.332561		935	0.780572		0.824119	1.2871	935		0.856451	0.71644	0.778119		935	0.812993	-1.23002	0.332561	0.17
936	-0.0975834	-0.320842	0.0110169	0.0596503	-0.0643184	936	-0.0916743	-0.0772655	0.11471	0.0899187	0.0190181		0.376999		936	0.798761	0.477703	1.02569	1.14723	936	0.809703	0.837018	1.3023	1.23004		936	1.21154	1.21154	0.376999	0.2
937	-0.127807	-0.00772249	-0.0877755		-0.0715285	937	0.228699	0.175902		-0.0455475	0.134915		0.100181		937	0.745063	0.982375	0.817005		937	1.69316	1.49935		0.900435		937	1.60858	1.60858	0.100181	0.25
938	-0.0691682		0.0162484	-0.0393316	-0.0292957	938		0.0259601	-0.241413	0.135813	0.000334061		0.972538		938	0.85277		1.03812	0.913415	938		1.0616	0.573571	1.36714		938	1.07061	1.07061	0.972538	0.24
939	0.15134	0.145674		-0.763453	-0.00176314	939	-0.05449	0.0442595	-0.42892		-0.103873		0.979725		939	1.4169	1.39854		0.172404	939	0.882084	1.10729	0.37246			939	0.790479	-1.26506	0.979725	0.47
940	-0.163429	-0.0496648	-0.00724487	-0.00458717	-0.0516752	940	-0.022465	0.0875234	0.128817	0.290961	0.136111		0.0555029		940	0.68639	0.891939	0.983456	0.989493	940	0.949587	1.22327	1.34529	1.95416		940	1.54094	1.54094	0.0555029	0.22
941	-0.103603		-0.111421		-0.107494	941		-0.232397		-0.234635	-0.233514		0.00103952		941	0.787766		0.773712		941		0.585602		0.582593		941	0.748135	-1.33666	0.00103952	0.01
942	-0.07642	-0.142996		-0.141516	-0.119184	942	-0.176701	0.0299392	-0.110454		-0.0770089		0.621692		942	0.838648	0.719456		0.721911	942	0.665732	1.07137	0.775435			942	1.10198	1.10198	0.621692	0.13
943	0.100695	-0.272442			-0.0469748	943	-0.169857	0.00483531			-0.0737858		0.988458		943	1.26094	0.53402			943	0.676306	1.0112				943	0.940132	-1.06368	0.988458	0.4
944	-0.148146			-0.0159661	-0.0770467	944		-0.122989	-0.131895		-0.127419		0.563986		944	0.710974			0.963904	944		0.753374	0.738082			944	0.890487	-1.12298	0.563986	0.13
947	-0.0232018	-0.180145	-0.0780661	0.000930764	-0.0647356	947	-0.176727	0.025002	0.161371	0.0538995	0.0321249		0.33053		947	0.947978	0.660473	0.835476	1.00215	947	0.665691	1.05926	1.45001	1.13214		947	1.24986	1.24986	0.33053	0.18
949	0.119295	0.0338461	0.0206434	0.123647	0.0769338	949	0.00542835	0.111392	0.0357269	0.0222451	0.0456417		0.426994		949	1.31612	1.08105	1.04868	1.32937	949	1.01258	1.29238	1.08574	1.05256		949	0.930482	-1.07471	0.426994	0.1
950	-0.000425919		0.0631604	0.0886579	0.0520564	950		0.0275785	0.00981788	0.00688616	0.0148575		0.260528		950	0.99902		1.15654	1.22647	950		1.06556	1.02286	1.01598		950	0.917912	-1.08943	0.260528	0.07
951	-0.0209624	0.100843	-0.207249	-0.119964	-0.0465541	951	-0.213802	-0.151387	-0.160746	0.0430249	-0.109063		0.523335		951	0.952879	1.26137	0.620513	0.75864	951	0.61122	0.705688	0.690643	1.10414		951	0.865946	-1.15481	0.523335	0.18
952	-0.101937			0.118696	0.0222425	952		-0.0288886	-0.0705896		-0.0492387		0.656256		952	0.790794			1.3143	952		0.935646	0.849983			952	0.84824	-1.17891	0.656256	0.27
956	-0.128494			0.139097	0.0255932	956		-0.186066	0.0278874		-0.0660448		0.671042		956	0.743885			1.37752	956		0.65153	1.06632			956	0.809771	-1.23492	0.671042	0.38
958	0.0518228			0.0377499	0.0448434	958		-0.00851673	0.100652		0.0494891		0.983538		958	1.12674			1.09081	958		0.980581	1.26082			958	1.01075	1.01075	0.983538	0.14
959	0.0913335	-0.1061	-0.13643		-0.0381493	959	0.0460751	-0.0273654		-0.238682	-0.0574883		0.846845		959	1.23405	0.78325	0.730415		959	1.11192	0.938933		0.577189		959	0.956447	-1.04554	0.846845	0.22
960	-0.0635635		-0.00794853		-0.0348664	960		-0.237537		-0.172608	-0.20386		0.0582257		960	0.863846		0.981864		960		0.578713		0.672036		960	0.677651	-1.47569	0.0582257	0.08
961	-0.0073047	-0.119493		-0.142483	-0.0856408	961	-0.0635127	0.0615788	-0.0931814		-0.0263826		0.410199		961	0.983321	0.759464		0.720306	961	0.863947	1.15234	0.806898			961	1.14619	1.14619	0.410199	0.13
962	0.0336303		0.036402		0.0350184	962		-0.13163		-0.152414	-0.141898		0.00348881		962	1.08051		1.08743		962		0.738534		0.704021		962	0.665402	-1.50285	0.00348881	0.02
963	-0.034812	-0.226426	-0.402677	-0.0505402	-0.154517	963	-0.137685	-0.15824	0.115999	-0.0950884	-0.0539803		0.343774		963	0.922971	0.593709	0.395661	0.890143	963	0.728309	0.69464	1.30617	0.803362		963	1.26048	1.26048	0.343774	0.19
964	0.306776	0.188731			0.251752	964	-0.465211	-0.299833			-0.374697		0.025011		964	2.02664	1.5443			964	0.342601	0.50138				964	0.236348	-4.23106	0.025011	0.25
966	0.0515127	-0.135749	-0.151315	-0.261408	-0.109151	966	-0.144637	0.095666	-0.0313244	-0.303037	-0.0716971		0.799044		966	1.12593	0.731561	0.705805	0.547762	966	0.716742	1.24642	0.930413	0.497695		966	1.09007	1.09007	0.799044	0.2
969	0.315201	-0.272763		0.143768	0.12411	969	-0.544134	0.165366	0.00888187		-0.0346819		0.540183		969	2.06634	0.533626		1.39241	969	0.285671	1.46341	1.02066			969	0.693758	-1.44143	0.540183	0.56
970	0.051319	-0.0871283	-0.0307557	0.0502679	-0.000217531	970	0.0118767	0.128909	0.175401	0.107655	0.109935		0.0623966		970	1.12543	0.818223	0.931632	1.12271	970	1.02772	1.34558	1.49762	1.28131		970	1.2887	1.2887	0.0623966	0.12
971	0.113888	0.0117098	0.226367	0.124583	0.125766	971	0.0993562	0.0528634	0.171346	0.179637	0.128924		0.904588		971	1.29983	1.02733	1.6841	1.33224	971	1.25706	1.12944	1.4837	1.5123		971	1.0073	1.0073	0.904588	0.16
972	0.271426	0.345769			0.310186	972	0.088898	-0.265682			-0.0531675		0.159757		972	1.86821	2.21702			972	1.22715	0.542398				972	0.433158	-2.30863	0.159757	0.38
973	-0.047891	-0.0248984	0.00703967		-0.0213307	973	0.028117	0.0690809		-0.0803271	0.0100786		0.591888		973	0.895589	0.944282	1.01634		973	1.06688	1.17241		0.831138		973	1.075	1.075	0.591888	0.11
974	0.303703		-0.0205904		0.171148	974		0.351003		0.151913	0.262768		0.621881		974	2.01235		0.953695		974		2.2439		1.41877		974	1.23487	1.23487	0.621881	0.67
975	0.13063	-0.206531	0.137082		0.047093	975	-0.172461	-0.0846679		0.000959859	-0.0796424		0.441785		975	1.35092	0.62154	1.37114		975	0.672263	0.822872		1.00221		975	0.746904	-1.33886	0.441785	0.26
976	-0.0575174		-0.0333738		-0.0452779	976		-0.0698018		-0.0898233	-0.0796972		0.159774		976	0.875957		0.926032		976		0.851527		0.813161		976	0.923806	-1.08248	0.159774	0.03
977	-0.0492961	0.00308682			-0.0223153	977	-0.0936496	-0.0718747			-0.0826257		0.170148		977	0.892697	1.00713			977	0.806029	0.847472				977	0.870341	-1.14897	0.170148	0.06
978	0.20048	0.0935825	0.0291896	0.00838277	0.0895622	978	0.11437	0.0582271	-0.00141687	0.0332414	0.0531788		0.545001		978	1.58665	1.24046	1.06952	1.01949	978	1.30128	1.14348	0.996743	1.07955		978	0.919637	-1.08739	0.545001	0.14
979	0.0749696		-0.0811351	-0.0591528	-0.0161218	979		-0.0690733	0.0167729	-0.0801571	-0.0419467		0.717433		979	1.18842		0.829593	0.872664	979		0.852956	1.03938	0.831463		979	0.942269	-1.06127	0.717433	0.13
980	0.0267737		-0.0604872	-0.0657239	-0.0310292	980		0.0564169	-0.065981	-0.0658946	-0.0212121		0.882206		980	1.06359		0.869987	0.85956	980		1.13872	0.859051	0.859222		980	1.02286	1.02286	0.882206	0.11
981	0.0663198	-0.00772099		0.0516018	0.0378946	981	-0.010979	-0.013887	0.120247		0.036439		0.925588		981	1.16498	0.982379		1.12616	981	0.975037	0.96853	1.31901			981	0.996654	-1.00336	0.925588	0.13
982	0.260218	0.182263	-0.0258868	-0.0174566	0.117671	982	-0.081984	-0.0819009	0.00825959	-0.0844066	-0.0581569		0.078492		982	1.82062	1.52147	0.942135	0.960602	982	0.827973	0.828131	1.0192	0.823367		982	0.667072	-1.49909	0.078492	0.22
984	0.0498821		-0.0200069		0.0163419	984		0.00393919		-0.0341703	-0.0146977		0.529014		984	1.12171		0.954978		984		1.00911		0.924336		984	0.931023	-1.07409	0.529014	0.09
985	-0.017626	0.00541007			-0.00595523	985	0.0332954	0.00612555			0.0199229		0.284207		985	0.960227	1.01254			985	1.07968	1.0142				985	1.0614	1.0614	0.284207	0.04
986	0.0292186		0.00558288		0.0175615	986		-0.00625513		-0.00890539	-0.00757824		0.170468		986	1.06959		1.01294		986		0.9857		0.979703		986	0.943757	-1.05959	0.170468	0.03
987	0.22518	0.222767		-0.0612121	0.148009	987	-0.135712	-0.161579	0.0434582		-0.0746556		0.136568		987	1.6795	1.6702		0.868536	987	0.731624	0.68932	1.10524			987	0.598874	-1.6698	0.136568	0.3
988	0.0467243	0.00531383	0.0477184	0.000729765	0.0256866	988	-0.0138689	0.0410571	0.00711411	0.042662	0.0198903		0.764789		988	1.11359	1.01231	1.11614	1.00168	988	0.96857	1.09915	1.01652	1.10322		988	0.986742	-1.01344	0.764789	0.05
989	0.20416			-0.0368292	0.100171	989		-0.271365	-0.110097		-0.183288		0.198941		989	1.60015			0.918694	989		0.535346	0.776075			989	0.520645	-1.9207	0.198941	0.36
990	0.051436	-0.0296958	0.0739626	-0.0171433	0.0218717	990	-0.101347	-0.0634537	-0.157129	0.0534256	-0.0600746		0.141652		990	1.12573	0.933908	1.18567	0.961295	990	0.791868	0.864065	0.696419	1.1309		990	0.828044	-1.20766	0.141652	0.11
991	0.0648995	0.000463624	0.00632769	0.101069	0.0452204	991	-0.0699799	-0.0408118	0.110434	0.00556302	0.00688463		0.401032		991	1.16118	1.00107	1.01468	1.26203	991	0.851177	0.910308	1.28954	1.01289		991	0.915512	-1.09228	0.401032	0.12
992	-0.153127	-0.154247			-0.153686	992	-0.127647	-0.0116628			-0.0657945		0.284367		992	0.702868	0.701057			992	0.745338	0.973503				992	1.22431	1.22431	0.284367	0.11
993	-0.0264443	0.00154432			-0.0122245	993	-0.0514765	-0.0283266			-0.0397473		0.269768		993	0.940927	1.00356			993	0.888226	0.936857				993	0.938593	-1.06542	0.269768	0.04
994	0.0182658	0.0830201	-0.204851		-0.018097	994	0.178183	-0.0517741		-0.167509	0.0107001		0.88394		994	1.04296	1.21065	0.62395		994	1.50724	0.887618		0.679972		994	1.06856	1.06856	0.88394	0.3
995	-0.0472	-0.0111465	-0.0552962	-0.271121	-0.0851583	995	-0.00411232	0.156905	0.109235	-0.0728914	0.0566404		0.11916		995	0.897016	0.974661	0.880448	0.535647	995	0.990576	1.43518	1.28598	0.84549		995	1.38611	1.38611	0.11916	0.17
996	0.341873		0.128682		0.24823	996		0.163103		0.0984111	0.131961		0.447145		996	2.19722		1.34488		996		1.4558		1.25433		996	0.765121	-1.30698	0.447145	0.44
997	0.152286	-0.0639224	0.194875		0.108275	997	0.108402	0.0486762		0.120316	0.0935779		0.982425		997	1.41999	0.863133	1.5663		997	1.28352	1.1186		1.31922		997	0.966726	-1.03442	0.982425	0.22
998	0.0253206			-0.120999	-0.0417059	998		-0.0444899	-0.21138		-0.119967		0.545424		998	1.06004			0.756835	998		0.902631	0.614639			998	0.8351	-1.19746	0.545424	0.21
999	0.1184		0.0419645	-0.0790125	0.0345638	999		0.117887	0.0222409	0.137483	0.0953802		0.38799		999	1.31341		1.10145	0.833657	999		1.31186	1.05255	1.37241		999	1.15031	1.15031	0.38799	0.17
1000	0.0549814			0.0845962	0.0700412	1000		0.0524254	0.0439669		0.0482167		0.295926		1000	1.13496			1.21506	1000		1.1283	1.10654			1000	0.950989	-1.05154	0.295926	0.04
1001	0.0768721		-0.102804		-0.00373948	1001		-0.0633167		-0.101072	-0.0817843		0.529471		1001	1.19364		0.789216		1001		0.864337		0.79237		1001	0.835517	-1.19686	0.529471	0.21
1002	0.063827			-0.390067	-0.10634	1002		-0.0308785	-0.336979		-0.157501		0.946325		1002	1.15832			0.407317	1002		0.931368	0.460279			1002	0.888872	-1.12502	0.946325	0.44
1003	-0.107767	-0.0455465	-0.0975906		-0.0827689	1003	0.0174349	-0.0456606		-0.0168984	-0.0142742		0.0609822		1003	0.780248	0.900437	0.798747		1003	1.04096	0.900201		0.961837		1003	1.17083	1.17083	0.0609822	0.06
1004	0.160443	0.155072	0.0828202		0.134193	1004	0.166455	0.000701542		-0.107257	0.0347441		0.247763		1004	1.44692	1.42913	1.2101		1004	1.46708	1.00162		0.781165		1004	0.795338	-1.25733	0.247763	0.22
1005	-0.0606639	-0.0719538			-0.0662722	1005	-0.0293271	-0.0493657			-0.0392308		0.143716		1005	0.869633	0.847317			1005	0.934701	0.892554				1005	1.06424	1.06424	0.143716	0.02
1006	0.061715	0.209926	0.0496254		0.113418	1006	0.179001	0.180986		0.178778	0.179589		0.232278		1006	1.1527	1.62153	1.12105		1006	1.51008	1.517		1.50931		1006	1.16459	1.16459	0.232278	0.16
1007	0.103992	0.0884605	0.0630128	0.0391478	0.0743537	1007	0.148188	0.0821426	0.0904921	0.0725538	0.0993661		0.308733		1007	1.27055	1.22592	1.15615	1.09433	1007	1.40666	1.20821	1.23166	1.18183		1007	1.05928	1.05928	0.308733	0.06
1008	-0.00756442	-0.0245407	-0.12897		-0.0504695	1008	0.00523447	0.00320484		-0.0379796	-0.00939538		0.339717		1008	0.982733	0.94506	0.743071		1008	1.01213	1.00741		0.916264		1008	1.09919	1.09919	0.339717	0.08
1009	-0.197919	-0.107411	-0.141352	0.0525764	-0.0880764	1009	-0.121536	0.0146751	-0.154347	-0.0683078	-0.0775828		0.812548		1009	0.633988	0.780888	0.722184	1.12869	1009	0.7559	1.03437	0.700895	0.854461		1009	1.02446	1.02446	0.812548	0.13
1010	0.120608	0.0803895	0.0608421	-0.0507081	0.0572503	1010	0.153163	0.0165891	0.0247214	0.0863668	0.0737545		0.731649		1010	1.3201	1.20334	1.15038	0.889799	1010	1.42286	1.03894	1.05857	1.22002		1010	1.03873	1.03873	0.731649	0.13
1011	0.29727	0.148229			0.229112	1011	-0.0487732	-0.0490982			-0.0489357		0.0676855		1011	1.98276	1.40679			1011	0.893772	0.893103				1011	0.527172	-1.89691	0.0676855	0.29
1012	0.0571554	0.0760798	0.0414145		0.0584481	1012	0.0430401	0.0567851		0.0984934	0.0667522		0.705806		1012	1.14066	1.19146	1.10006		1012	1.10418	1.13969		1.25457		1012	1.0193	1.0193	0.705806	0.05
1013	0.00934679	0.0631202	0.118136	0.110146	0.0773207	1013	0.0963478	-0.0052094	0.0930681	0.0648567	0.0641318		0.720278		1013	1.02176	1.15643	1.31261	1.28868	1013	1.24838	0.988077	1.23899	1.16107		1013	0.970088	-1.03083	0.720278	0.09
1014	0.0212979		0.0836924		0.0536147	1014		0.102863		0.0885371	0.0957591		0.309567		1014	1.05026		1.21253		1014		1.26725		1.22613		1014	1.10191	1.10191	0.309567	0.08
1015	0.0755777			-0.482742	-0.119435	1015		-0.10296	-0.0612896		-0.0816253		0.706697		1015	1.19008			0.329047	1015		0.788932	0.868381			1015	1.09096	1.09096	0.706697	0.43
1016	-0.127996			0.0146202	-0.0508598	1016		-0.0831566	-0.00887258		-0.0444283		0.906542		1016	0.744739			1.03424	1016		0.82574	0.979777			1016	1.01492	1.01492	0.906542	0.16
1018	-0.023143	0.131175	0.0140645	-0.0531918	0.0230841	1018	0.0730938	-0.0820959	-0.0334341	-0.120527	-0.0344904		0.357838		1018	0.948106	1.35262	1.03291	0.884725	1018	1.1833	0.827759	0.925904	0.757658		1018	0.875841	-1.14176	0.357838	0.14
1019	-0.249465	-0.0353363		0.0613879	-0.0560571	1019	-0.0758281	-0.411029	-0.0660884		-0.15765		0.49347		1019	0.563035	0.921857		1.15183	1019	0.839792	0.388124	0.858839			1019	0.791421	-1.26355	0.49347	0.23
1020	-0.0344982		0.0215266		-0.00558304	1020		-0.0655432		-0.0475742	-0.0564658		0.230841		1020	0.923638		1.05082		1020		0.859917		0.896243		1020	0.889441	-1.1243	0.230841	0.07
1021	0.0135671	0.222475	-0.115279		0.0629169	1021	0.0731945	-0.0912721		-0.115481	-0.0361278		0.501505		1021	1.03173	1.66907	0.766869		1021	1.18357	0.810453		0.766512		1021	0.796077	-1.25616	0.501505	0.3
1022	-0.0286556		-0.0948776		-0.0605056	1022		0.112981		0.0622425	0.0883523		0.0698987		1022	0.936148		0.803753		1022		1.29712		1.1541		1022	1.40883	1.40883	0.0698987	0.1
1023	0.0072242	-0.0223403	0.175985		0.0627407	1023	-0.154831	0.0220495		-0.00971152	-0.0409455		0.286744		1023	1.01677	0.94986	1.49963		1023	0.700114	1.05208		0.977887		1023	0.787615	-1.26966	0.286744	0.2
1024	0.059011		0.192495		0.130862	1024		0.0629219		0.121292	0.0930867		0.689531		1024	1.14554		1.55774		1024		1.1559		1.32218		1024	0.916696	-1.09087	0.689531	0.22
1025	-0.0188703	0.0399356	-0.0125685	-0.0082771	0.000693464	1025	0.193224	0.0613937	-0.113563	0.117105	0.0784209		0.370333		1025	0.95748	1.09632	0.971475	0.981122	1025	1.56036	1.15184	0.769904	1.3095		1025	1.19599	1.19599	0.370333	0.17
1026	0.0599977	-0.218182		0.212594	0.0524068	1026	-0.0639293	0.0522683	0.122515		0.0436145		0.897642		1026	1.14815	0.605087		1.63153	1026	0.863119	1.12789	1.32591			1026	0.979959	-1.02045	0.897642	0.33
1027	-0.017623	-0.0231341		0.112589	0.0286134	1027	-0.0494512	0.134426	0.0663016		0.0569169		0.723021		1027	0.960234	0.948126		1.29595	1027	0.892378	1.36278	1.16493			1027	1.06734	1.06734	0.723021	0.18
1029	0.0302935		0.0531044	0.180935	0.0933208	1029		0.070081	0.0678604	0.0961831	0.0782332		0.843289		1029	1.07224		1.13007	1.51682	1029		1.17512	1.16912	1.24791		1029	0.965856	-1.03535	0.843289	0.14
1032	-0.110185	-0.0764978	-0.202409	-0.0705968	-0.111841	1032	-0.10849	-0.1035	-0.188164	-0.253413	-0.159074		0.341576		1032	0.775917	0.838498	0.627468	0.849969	1032	0.778951	0.787953	0.648389	0.55794		1032	0.896949	-1.11489	0.341576	0.08
1033	0.0887175		0.239435		0.170582	1033		0.163792		0.335567	0.258117		0.531874		1033	1.22664		1.73554		1033		1.45812		2.16554		1033	1.22331	1.22331	0.531874	0.44
1034	0.284561		0.0224422	0.0161106	0.126716	1034		0.190157	-0.0906828	0.0112557	0.0527178		0.588917		1034	1.92558		1.05303	1.03779	1034		1.54938	0.811554	1.02626		1034	0.843338	-1.18576	0.588917	0.37
1035	-0.136324		-0.229302	-0.061828	-0.137136	1035		-0.187283	-0.194879	-0.24537	-0.208422		0.26705		1035	0.730594		0.589791	0.867305	1035		0.649706	0.638442	0.568368		1035	0.84862	-1.17838	0.26705	0.08
1036	-0.0403484		-0.0120762	-0.447234	-0.126692	1036		-0.139848	-0.448298	-0.0737862	-0.192771		0.780972		1036	0.911279		0.972577	0.35708	1036		0.724689	0.356206	0.84375		1036	0.858858	-1.16434	0.780972	0.24
1037	0.0525722	-0.138271	-0.0206601		-0.0284843	1037	-0.116409	0.0459697		-0.0485259	-0.0345143		0.956768		1037	1.12868	0.727325	0.953542		1037	0.764876	1.11165		0.894281		1037	0.986211	-1.01398	0.956768	0.15
1038	0.244945			0.74331	0.562004	1038		0.00788652	0.652065		0.439842		0.725886		1038	1.7577			5.53745	1038		1.01833	4.48813			1038	0.75481	-1.32484	0.725886	2.57
1039	-0.0287984		0.0264342		-0.000304608	1039		-0.134593		-0.298451	-0.208839		0.130402		1039	0.93584		1.06276		1039		0.733512		0.502978		1039	0.618679	-1.61635	0.130402	0.13
1041	-0.00832473	-0.0344759		0.0640003	0.00909348	1041	-0.0748586	-0.0519334	-0.00658182		-0.0435242		0.221729		1041	0.981014	0.923685		1.15878	1041	0.841669	0.887292	0.984959			1041	0.885895	-1.1288	0.221729	0.08
1042	0.138254	0.0355326	0.128383		0.103125	1042	0.0214346	0.0773988		0.0661398	0.0556559		0.283118		1042	1.37485	1.08526	1.34395		1042	1.05059	1.19509		1.1645		1042	0.896459	-1.1155	0.283118	0.1
1043	0.0453772	0.166766	0.0214567	0.174466	0.107491	1043	0.0886119	0.017066	0.0394302	0.0103349	0.0399635		0.198419		1043	1.11014	1.46814	1.05065	1.4944	1043	1.22634	1.04008	1.09504	1.02408		1043	0.855997	-1.16823	0.198419	0.13
1044	0.158828	0.196226	0.115431		0.158079	1044	-0.0819697	-0.0869885		0.122274	-0.00412153		0.0769315		1044	1.44154	1.57118	1.30446		1044	0.828	0.818487		1.32518		1044	0.688334	-1.45278	0.0769315	0.18
1045	-0.00311975		0.0584629		0.0287622	1045		-0.21827		0.0750657	-0.047293		0.575825		1045	0.992842		1.1441		1045		0.604965		1.18868		1045	0.839353	-1.19139	0.575825	0.3
1046	0.0915339		0.0672248	0.222541	0.132618	1046		0.0533474	0.0491791	0.0841954	0.0625236		0.260125		1046	1.23462		1.16741	1.66933	1046		1.1307	1.1199	1.21393		1046	0.850952	-1.17515	0.260125	0.16
1047	0.0639257	-0.104716	0.0905245	0.00500946	0.0199141	1047	0.03199	0.0339441	0.0884602	0.0572419	0.053514		0.419639		1047	1.15858	0.785749	1.23176	1.0116	1047	1.07644	1.08129	1.22591	1.14089		1047	1.08044	1.08044	0.419639	0.1
1048	0.0470096	-0.173722			-0.0494812	1048	-0.0888944	-0.0605546			-0.0744934		0.927945		1048	1.11432	0.670313			1048	0.814902	0.869852				1048	0.944034	-1.05928	0.927945	0.22
1049	0.0436962	-0.175679	-0.102119		-0.0682689	1049	-0.42543	-0.0500904		-0.0630538	-0.148458		0.505406		1049	1.10585	0.6673	0.790463		1049	0.375465	0.891066		0.864861		1049	0.831402	-1.20279	0.505406	0.21
1050	-0.0423464		-0.124853	-0.0156112	-0.058499	1050		-0.0987527	0.236489	-0.162914	0.0290625		0.702743		1050	0.907097		0.750148	0.964692	1050		0.796613	1.72381	0.687204		1050	1.22338	1.22338	0.702743	0.34
1051	-0.0161946	-0.0139819	0.183203		0.0615128	1051	-0.11943	-0.019518		0.0716118	-0.0154888		0.441651		1051	0.963397	0.968318	1.52476		1051	0.759574	0.956053		1.17927		1051	0.837526	-1.19399	0.441651	0.22
1052	0.101245	-0.0902699	0.0761848	-0.0894927	0.00864209	1052	-0.229611	-0.00889437	0.062078	-0.0223197	-0.0370786		0.568382		1052	1.26254	0.812326	1.19175	0.813781	1052	0.589371	0.979728	1.15366	0.949905		1052	0.900076	-1.11102	0.568382	0.17
1054	0.312399	-0.0585364			0.165385	1054	-0.212723	0.307192			0.120791		0.826213		1054	2.05305	0.873904			1054	0.612741	2.02858				1054	0.902414	-1.10814	0.826213	0.92
1055	0.258377	0.0646424			0.172224	1055	-0.220495	-0.217086			-0.218788		0.0591945		1055	1.81291	1.16049			1055	0.601873	0.606616				1055	0.406433	-2.46043	0.0591945	0.33
1056	0.0672096	-0.0224401	-0.0856572		-0.00906739	1056	-0.0520672	0.0238557		-0.0383092	-0.0208989		0.872916		1056	1.16737	0.949642	0.820999		1056	0.887019	1.05647		0.915568		1056	0.973125	-1.02762	0.872916	0.11
1057	0.0852815	0.0327691	0.0168671		0.045968	1057	0.127164	0.0659321		-0.0272337	0.0598592		0.84486		1057	1.21697	1.07837	1.0396		1057	1.34018	1.16394		0.939218		1057	1.0325	1.0325	0.84486	0.13
1058	0.0622532	-0.19173			-0.0464304	1058	-0.391917	0.000126395			-0.153083		0.630954		1058	1.15413	0.643087			1058	0.405586	1.00029				1058	0.782254	-1.27836	0.630954	0.39
1059	-0.0530582	0.0329299		0.0473472	0.0112822	1059	0.112869	0.0201256	0.217607		0.124361		0.173031		1059	0.884997	1.07877		1.11519	1059	1.29679	1.04743	1.65047			1059	1.29742	1.29742	0.173031	0.19
1060	0.0970799	-0.0107726	0.0754249	-0.0157345	0.0394214	1060	0.0857542	0.0407962	0.0704392	0.0146786	0.0537748		0.637477		1060	1.25049	0.9755	1.18967	0.964418	1060	1.2183	1.09849	1.17609	1.03438		1060	1.0336	1.0336	0.637477	0.08
1061	-0.0835146	0.126729	-0.0168486	-0.072751	-0.00309304	1061	0.0571947	-0.0164365	-0.0577368	-0.0438619	-0.0128845		0.949499		1061	0.82506	1.33884	0.961948	0.845764	1061	1.14076	0.962861	0.875514	0.903937		1061	0.977707	-1.0228	0.949499	0.13
1062	-0.0147387	-0.0991219	0.030748	-0.021533	-0.0237002	1062	0.0745798	0.0313539	-0.0626411	-0.0453454	0.00311089		0.564443		1062	0.966632	0.795936	1.07337	0.951628	1062	1.18735	1.07487	0.865683	0.900854		1062	1.06368	1.06368	0.564443	0.09
1063	0.0133733	-0.200749			-0.0806232	1063	-0.191572	0.00780408			-0.0805419		0.991282		1063	1.03127	0.62987			1063	0.643321	1.01813				1063	1.00019	1.00019	0.991282	0.27
1064	0.155249	0.0814055		0.108348	0.11608	1064	-0.0356398	-0.0121268	-0.000724952		-0.0159217		0.00536872		1064	1.42971	1.20616		1.28336	1064	0.921213	0.972463	0.998332			1064	0.737902	-1.35519	0.00536872	0.07
1065	0.30192			0.0269565	0.185845	1065		0.125284	-0.0255348		0.0563889		0.541012		1065	2.0041			1.06404	1065		1.33439	0.942899			1065	0.742239	-1.34728	0.541012	0.51
1066	0.0296414	0.0760577			0.0534694	1066	-0.0967804	-0.0707163			-0.0835528		0.0359344		1066	1.07063	1.1914			1066	0.800239	0.849735				1066	0.72942	-1.37095	0.0359344	0.07
1067	-0.0660504	-0.127573	-0.0909244	-0.0173845	-0.0736264	1067	-0.0617389	-0.0418817	-0.0374711	-0.0964825	-0.0587774		0.569487		1067	0.858914	0.745465	0.811102	0.960761	1067	0.867483	0.908068	0.917337	0.800788		1067	1.03478	1.03478	0.569487	0.05
1069	0.211758		-0.144234		0.0692606	1069		-0.246534		-0.418833	-0.324194		0.205051		1069	1.62839		0.717408		1069		0.566847		0.381213		1069	0.404152	-2.47431	0.205051	0.46
1070	-0.0306639		-0.182805		-0.100106	1070		-0.0343553		-0.120095	-0.0751127		0.767577		1070	0.931829		0.656439		1070		0.923942		0.758412		1070	1.05924	1.05924	0.767577	0.16
1071	0.0464825	0.0530688			0.0497881	1071	0.153851	-0.0192044			0.0758864		0.858154		1071	1.11297	1.12997			1071	1.42512	0.956744				1071	1.06194	1.06194	0.858154	0.23
1072	0.107214	0.0209745	0.0961826	-0.00239731	0.0580363	1072	0.0719857	0.0656755	0.0462079	0.0541571	0.0596214		0.889938		1072	1.28001	1.04948	1.24791	0.994495	1072	1.18028	1.16326	1.11226	1.13281		1072	1.00366	1.00366	0.889938	0.07
1077	0.01151			0.0970977	0.0564088	1077		-0.519667	0.180426		-0.0416099		0.590399		1077	1.02686			1.25054	1077		0.302227	1.51505			1077	0.79796	-1.2532	0.590399	0.62
1078	-0.0050081		-0.0607855		-0.032002	1078		-0.00403712		-0.0564715	-0.0294635		0.951242		1078	0.988535		0.86939		1078		0.990747		0.878069		1078	1.00586	1.00586	0.951242	0.08
1079	-0.0178477	-0.226205	-0.230228	0.216942	-0.0233947	1079	-0.0862836	-0.138252	0.084479	-0.292945	-0.08734		0.749849		1079	0.959737	0.594012	0.588535	1.64794	1079	0.819816	0.727358	1.21473	0.509395		1079	0.863087	-1.15863	0.749849	0.29
1080	0.0917356		0.0658871		0.0790036	1080		0.0194973		-0.00650251	0.00669192		0.0586622		1080	1.2352		1.16382		1080		1.04592		0.985139		1080	0.84662	-1.18117	0.0586622	0.05
1082	0.0907812	-0.018228		-0.0228944	0.0198125	1082	0.0892087	0.0148476	-0.0037438		0.0353263		0.736249		1082	1.23248	0.958897		0.948649	1082	1.22803	1.03478	0.991417			1082	1.03637	1.03637	0.736249	0.12
1083	-0.0618846	-0.0434982			-0.0525941	1083	-0.219786	-0.00105086			-0.0967905		0.651411		1083	0.867192	0.904694			1083	0.602857	0.997583				1083	0.903241	-1.10712	0.651411	0.2
1084	-0.135102	-0.0985069			-0.116419	1084	-0.146419	-0.156005			-0.151185		0.210523		1084	0.732652	0.797064			1084	0.713808	0.698225				1084	0.923069	-1.08334	0.210523	0.03
1085	-0.22955	-0.088218		-0.252069	-0.183693	1085	-0.0700524	-0.31926	-0.172476		-0.175501		0.977309		1085	0.589454	0.816173		0.559668	1085	0.851035	0.479446	0.672239			1085	1.01904	1.01904	0.977309	0.13
1086	0.02434	-0.0666831	0.165062	0.0178583	0.04333	1086	0.0300898	-0.063231	0.102974	0.00355224	0.0224323		0.785598		1086	1.05765	0.857663	1.46239	1.04198	1086	1.07174	0.864508	1.26758	1.00821		1086	0.953021	-1.0493	0.785598	0.15
1088	0.138377	0.089099	0.139589	0.101419	0.117692	1088	0.0855686	0.0243746	0.0335517	0.0247039	0.0428076		0.00848169		1088	1.37524	1.22772	1.37908	1.26305	1088	1.21778	1.05773	1.08032	1.05853		1088	0.841619	-1.18819	0.00848169	0.05
1090	0.127217	0.0359037	-0.0596818	0.0613295	0.0462811	1090	0.0134647	0.043425	0.0547103	0.00830976	0.0304197		0.790427		1090	1.34035	1.08618	0.871602	1.15167	1090	1.03149	1.10516	1.13425	1.01932		1090	0.964137	-1.0372	0.790427	0.1
1091	-0.0663563		0.0127648		-0.0249964	1091		-0.294047		0.0165458	-0.111557		0.557106		1091	0.858309		1.02983		1091		0.508105		1.03883		1091	0.819293	-1.22056	0.557106	0.28
1092	-0.194437	0.0325135	-0.264811	0.0222574	-0.0818513	1092	-0.0500927	-0.210558	-0.0157055	-0.269039	-0.123556		0.729804		1092	0.639092	1.07774	0.543487	1.05259	1092	0.891061	0.615803	0.964483	0.538221		1092	0.908438	-1.10079	0.729804	0.17
1093	-0.00957076	-0.00318738	0.0338726	-0.0078282	0.00369144	1093	0.0631752	0.0643751	-0.00392829	0.0276703	0.0387334		0.123726		1093	0.978204	0.992688	1.08112	0.982136	1093	1.15658	1.15978	0.990996	1.06579		1093	1.08403	1.08403	0.123726	0.05
1094	0.28169		0.266326	0.226256	0.258714	1094		0.051898	0.100897	0.0320528	0.0625891		0.0017158		1094	1.91289		1.8464	1.68366	1094		1.12693	1.26153	1.0766		1094	0.636613	-1.57081	0.0017158	0.09
1095	0.0460201		0.0338242		0.039965	1095		-0.247271		-0.0248771	-0.121991		0.254805		1095	1.11178		1.081		1095		0.565886		0.944328		1095	0.688722	-1.45197	0.254805	0.19
1096	0.534055	0.458193			0.497779	1096	0.0572282	-0.194358			-0.0505962		0.0501026		1096	3.42023	2.87206			1096	1.14085	0.639208				1096	0.282895	-3.53488	0.0501026	0.37
1097	0.197604		0.218542	0.0423504	0.15963	1097		0.0935497	0.035667	0.134577	0.0898125		0.357997		1097	1.57618		1.65403	1.10243	1097		1.24037	1.08559	1.36325		1097	0.851495	-1.1744	0.357997	0.19
1098	0.115755	-0.270369	-0.0890548		-0.0527933	1098	-0.206641	-0.346043		-0.146749	-0.225381		0.29501		1098	1.30543	0.536576	0.814602		1098	0.621382	0.450772		0.713266		1098	0.672067	-1.48795	0.29501	0.24
1099	-0.0890497	-0.00899637			-0.0471811	1099	-0.0611167	-0.0205369			-0.040353		0.871915		1099	0.814611	0.979498			1099	0.868727	0.953813				1099	1.01585	1.01585	0.871915	0.09
1101	-0.390017	-0.182742	-0.29498		-0.280969	1101	-0.363381	-0.569996		-0.550253	-0.484143		0.0823408		1101	0.407364	0.656535	0.507014		1101	0.433131	0.269156		0.281674		1101	0.626363	-1.59652	0.0823408	0.09
1102	0.0775588	-0.0481291	0.0324756	-0.209127	-0.0238673	1102	-0.258765	-0.0580677	-0.253576	0.0333873	-0.115829		0.350753		1102	1.19553	0.895099	1.07764	0.617836	1102	0.551106	0.874847	0.55773	1.07991		1102	0.809167	-1.23584	0.350753	0.18
1104	0.130536	0.0954981	-0.143349	-0.188472	-0.00399526	1104	-0.146583	-0.169292	-0.0846489	-0.315798	-0.171193		0.159077		1104	1.35063	1.24594	0.718871	0.647929	1104	0.713538	0.677186	0.822908	0.483283		1104	0.68046	-1.46959	0.159077	0.19
1105	0.0134577		0.0419862		0.0279562	1105		-0.0128243		0.0513287	0.0204357		0.831827		1105	1.03147		1.1015		1105		0.970903		1.12546		1105	0.982832	-1.01747	0.831827	0.08
1108	0.0997937	0.152539	-0.0872238	-0.0756876	0.0351549	1108	-0.0715963	-0.114934	-0.0759362	-0.150228	-0.102009		0.0961683		1108	1.25833	1.42082	0.818043	0.840064	1108	0.848015	0.767478	0.839583	0.707574		1108	0.729183	-1.3714	0.0961683	0.15
1110	-0.00290216		-0.508912		-0.186037	1110		-0.421592		-0.588137	-0.496929		0.448626		1110	0.99334		0.309805		1110		0.378798		0.258145		1110	0.488774	-2.04594	0.448626	0.35
1111	0.0610401	0.072913	-0.167598		0.00195622	1111	0.00111371	-0.0214983		-0.131485	-0.0468768		0.678591		1111	1.15091	1.1828	0.679832		1111	1.00257	0.951704		0.738779		1111	0.893649	-1.11901	0.678591	0.18
1113	0.090931	0.093055			0.0919943	1113	0.0406741	0.0196212			0.0302752		0.0280401		1113	1.23291	1.23895			1113	1.09818	1.04622				1113	0.867523	-1.15271	0.0280401	0.03
1116	0.129771	0.149534		0.119833	0.133222	1116	0.0913744	0.0143466	0.0651588		0.0581257		0.0348734		1116	1.34825	1.41102		1.31775	1116	1.23417	1.03359	1.16187			1116	0.841208	-1.18877	0.0348734	0.06
1117	-0.121734	-0.293381			-0.199132	1117	-0.2325	-0.115866			-0.170279		0.778228		1117	0.755556	0.508885			1117	0.585464	0.765833				1117	1.06869	1.06869	0.778228	0.15
1118	-0.25304		-0.148613		-0.197695	1118		-0.1589		-0.0969527	-0.126823		0.352751		1118	0.558419		0.710211		1118		0.693585		0.799921		1118	1.17726	1.17726	0.352751	0.09
1119	-0.0776578		-0.218519	-0.0365626	-0.104184	1119		-0.255225	0.0784259	-0.282094	-0.119984		0.759673		1119	0.836262		0.604618	0.919258	1119		0.555616	1.19791	0.522283		1119	0.964272	-1.03705	0.759673	0.24
1120	0.0592976	-0.0193386			0.0217569	1120	-0.0539365	-0.12177			-0.0865301		0.173456		1120	1.1463	0.956448			1120	0.883209	0.755493				1120	0.779315	-1.28318	0.173456	0.11
1122	-0.0784124	-0.603739			-0.266063	1122	-0.649413	-0.0381159			-0.244068		0.995282		1122	0.83481	0.249036			1122	0.224175	0.915976				1122	1.05195	1.05195	0.995282	0.45
1123	0.17343		-0.142751		0.0434995	1123		-0.0599956		-0.217565	-0.131673		0.47492		1123	1.49084		0.719862		1123		0.870973		0.605948		1123	0.668079	-1.49683	0.47492	0.41
1124	0.161621	0.013199	0.123561	-0.000434947	0.0800682	1124	0.00706279	0.052446	0.0976422	-0.0179891	0.0370563		0.436225		1124	1.45084	1.03086	1.32911	0.998999	1124	1.0164	1.12836	1.25211	0.959425		1124	0.905708	-1.10411	0.436225	0.13
1125	0.0486382	-0.058254	0.0676094	-0.0900681	-0.00281806	1125	-0.028636	-0.0671581	0.0813866	-0.0274067	-0.00679877		0.963018		1125	1.11851	0.874472	1.16845	0.812703	1125	0.93619	0.856726	1.20611	0.938844		1125	0.990876	-1.00921	0.963018	0.12
1126	-0.38406	-0.319036	-0.437152	-0.349673	-0.370292	1126	-0.23742	-0.326317	-0.344313	-0.440975	-0.331283		0.497644		1126	0.412991	0.479694	0.365467	0.44702	1126	0.578869	0.471719	0.452571	0.362264		1126	1.09398	1.09398	0.497644	0.05
1127	0.00819448	-0.583517	-0.00778858		-0.122594	1127	-0.60206	-0.145357		-0.0980372	-0.23075		0.746451		1127	1.01905	0.260905	0.982226		1127	0.25	0.715556		0.797926		1127	0.77955	-1.28279	0.746451	0.3
1128	0.0986669		-0.0312777		0.0385367	1128		-0.073688		-0.167019	-0.117851		0.193995		1128	1.25507		0.930513		1128		0.843941		0.680739		1128	0.697609	-1.43347	0.193995	0.18
1129	0.155726	-0.0692701			0.0576385	1129	-0.061624	-0.00972555			-0.0349		0.564889		1129	1.43129	0.85257			1129	0.867713	0.977855				1129	0.808093	-1.23748	0.564889	0.29
1130	0.0677509		0.0741189		0.0709466	1130		-0.0180387		-0.0544201	-0.0358485		0.0284358		1130	1.16883		1.18609		1130		0.959315		0.882226		1130	0.781997	-1.27878	0.0284358	0.04
1131	-0.193553	0.0725164	-0.317086		-0.114644	1131	0.223052	-0.267245		-0.20537	-0.0245767		0.760166		1131	0.640394	1.18172	0.481852		1131	1.67129	0.54045		0.623204		1131	1.23046	1.23046	0.760166	0.42
1132	0.0476077	-0.00637342	0.040362		0.0278494	1132	-0.0458107	0.01975		-0.0517095	-0.0246961		0.135476		1132	1.11585	0.985432	1.09739		1132	0.89989	1.04653		0.88775		1132	0.886042	-1.12861	0.135476	0.07
1133	0.120652	-0.0244646	-0.00296032		0.0359191	1133	-0.0109715	0.0103969		-0.047448	-0.0153548		0.384559		1133	1.32024	0.945226	0.993207		1133	0.975054	1.02423		0.896503		1133	0.88864	-1.12531	0.384559	0.12
1134	-0.0018121	-0.0622644	-0.0690654		-0.0433127	1134	-0.247092	-0.174638		-0.0492696	-0.149196		0.141566		1134	0.995836	0.866434	0.852972		1134	0.56612	0.668902		0.892751		1134	0.78364	-1.2761	0.141566	0.11
1135	0.141779		0.00859268		0.0802714	1135		0.134977		0.00601653	0.0752658		0.964252		1135	1.38605		1.01998		1135		1.36451		1.01395		1135	0.98854	-1.01159	0.964252	0.25
1136	0.189409	0.0776553	0.0894901		0.121814	1136	0.0953219	0.095642		0.0296113	0.0746158		0.338105		1136	1.54671	1.19579	1.22883		1136	1.24544	1.24636		1.07056		1136	0.897019	-1.1148	0.338105	0.13
1138	0.0807425	0.151826	-0.0115804		0.0787586	1138	0.0817888	0.110616		0.0320606	0.0760236		0.983466		1138	1.20432	1.41849	0.973688		1138	1.20723	1.29008		1.07662		1138	0.993722	-1.00632	0.983466	0.14
1144	0.00534397		0.00448841		0.0049164	1144		-0.0275572		0.0178551	-0.00425774		0.709043		1144	1.01238		1.01039		1144		0.938519		1.04197		1144	0.979097	-1.02135	0.709043	0.05
1145	0.156612			-0.202891	0.0130435	1145		-0.158458	-0.0213981		-0.0845436		0.761582		1145	1.43421			0.626771	1145		0.694291	0.951923			1145	0.798754	-1.25195	0.761582	0.42
1147	-0.0761027	-0.159946	-0.131466		-0.121097	1147	-0.0212812	-0.0365637		-0.0277157	-0.0284751		0.0198116		1147	0.839262	0.691917	0.738812		1147	0.952179	0.919256		0.938176		1147	1.23772	1.23772	0.0198116	0.04
1148	-0.0297392	0.023083	-0.0561891	-0.0550599	-0.0282638	1148	0.0434415	0.0948398	0.0608955	0.130167	0.0836158		0.00575221		1148	0.933815	1.05459	0.87864	0.880927	1148	1.1052	1.24406	1.15052	1.34948		1148	1.29384	1.29384	0.00575221	0.07
1149	-0.177956	-0.159472	-0.116944	-0.189834	-0.160158	1149	-0.279261	-0.0748355	-0.110841	-0.0161966	-0.109921		0.51322		1149	0.66381	0.692672	0.763934	0.6459	1149	0.525702	0.841714	0.774746	0.963393		1149	1.12263	1.12263	0.51322	0.1
1150	0.0489391	-0.187335			-0.0533245	1150	-0.309367	-0.354263			-0.331235		0.160622		1150	1.11928	0.649628			1150	0.490493	0.44232				1150	0.527338	-1.89632	0.160622	0.24
1151	-0.0871804	-0.20101			-0.140377	1151	-0.186157	-0.0370093			-0.105212		0.761981		1151	0.818125	0.629491			1151	0.651393	0.918313				1151	1.08434	1.08434	0.761981	0.16
1152	-0.38602	-0.280474			-0.330049	1152	-0.255894	-0.26967			-0.262727		0.316556		1152	0.41113	0.524235			1152	0.554761	0.537441				1152	1.16767	1.16767	0.316556	0.06
1154	-0.372898	-0.117169			-0.226476	1154	-0.0688722	-0.263067			-0.155204		0.671153		1154	0.423742	0.763539			1154	0.853351	0.545674				1154	1.17834	1.17834	0.671153	0.23
1155	-0.128276	-0.0709029			-0.0986428	1155	-0.246608	-0.283415			-0.264621		0.0399246		1155	0.744259	0.84937			1155	0.566751	0.520697				1155	0.682372	-1.46548	0.0399246	0.06
1156	-0.527691	-0.507018			-0.517231	1156	-0.372544	-0.588399			-0.467197		0.766126		1156	0.296694	0.311159			1156	0.424088	0.257989				1156	1.12211	1.12211	0.766126	0.08
1158	-0.10125		-0.162055		-0.130589	1158		-0.0689394		-0.104102	-0.0861648		0.327493		1158	0.792046		0.688564		1158		0.853219		0.786861		1158	1.10771	1.10771	0.327493	0.06
1159	-0.514244		-0.471032		-0.492101	1159		-0.601911		-0.507174	-0.551964		0.356465		1159	0.306024		0.33804		1159		0.250086		0.311047		1159	0.871238	-1.14779	0.356465	0.03

## Sheet: Table S4
WCH43	Log transformed standardised abundance values					WCH43	Log transformed standardised abundance values								WCH43	Standardized abundance values				WCH43	Standardized abundance values					WCH43
Master spot number	T-1	T-2	T-3	T-4	Average	Master spot number	O-1	O-2	O-3	O-4	Average		p-value		Master spot number	T-1	T-2	T-3	T-4	Master spot number	O-1	O-2	O-3	O-4		Master spot number	fold-change	fold-change	p-value	Standard error fold-change
6		-0.0321736	-0.478056	-0.0150377	-0.129366	6		0.0900007	-0.585378	-0.0909163	-0.115171		0.939639		6		0.928595	0.332617	0.965967	6		1.23027	0.25979	0.811117		6	1.03323	1.03323	0.939639	0.347947
8		-0.142179	-0.506946	-0.232406	-0.268247	8		0.276248	-0.750864	0.151359	0.0648957		0.614921		8		0.720811	0.311211	0.58559	8		1.88907	0.177475	1.41696		8	2.15349	2.15349	0.614921	0.524411
9		0.0533401		-0.166679	-0.0428829	9		-0.0675366		-0.0859779	-0.0766594		0.872385		9		1.13068		0.681273	9		0.85598		0.820393		9	0.925174	-1.08088	0.872385	0.225407
10	-0.258931	-0.0585078	-0.0882653		-0.126691	10	-0.154887	-0.0452231	0.150225		0.00208011		0.337353		10	0.550895	0.873961	0.816084		10	0.700025	0.901108	1.41327			10	1.34515	1.34515	0.337353	0.234463
11	-0.066437	0.124972	-0.220908		-0.0310682	11	0.149483	-0.0396465	0.133688		0.0892076		0.311702		11	0.85815	1.33343	0.601301		11	1.41086	0.912754	1.36047			11	1.31909	1.31909	0.311702	0.266561
12		-0.0193973	-0.146554	-0.218859	-0.120321	12		-0.156415	0.0141204	-0.0423981	-0.0559119		0.43467		12		0.956319	0.713586	0.604145	12		0.697566	1.03305	0.906989		12	1.15987	1.15987	0.43467	0.142832
13	-0.134393	-0.134982	-0.435393	-0.244778	-0.221343	13	0.255678	-0.00884941	-0.075346	0.0487897	0.0738219		0.0272044		13	0.73385	0.732855	0.36695	0.569144	13	1.80168	0.97983	0.840725	1.1189		13	1.97317	1.97317	0.0272044	0.230238
15	-0.28409	-0.0970004	-0.485255		-0.260462	15	-0.0702234	0.0406856	0.00536509		-0.00563283		0.0740437		15	0.519888	0.799834	0.327148		15	0.8507	1.09821	1.01243			15	1.79816	1.79816	0.0740437	0.155228
16	-0.0536623	0.00184694	-0.360414	-0.0626709	-0.0983031	16	-0.0117947	-0.19473	0.0477352	-0.0057151	-0.0321038		0.456152		16	0.883767	1.00426	0.4361	0.865624	16	0.973207	0.638661	1.11618	0.986927		16	1.16466	1.16466	0.456152	0.16075
18	-0.223365	-0.147446	-0.378147	-0.231704	-0.237468	18	0.0369421	-0.0534499	0.111444	0.0205139	0.0328093		0.00349264		18	0.597908	0.712121	0.418651	0.586538	18	1.08879	0.884199	1.29254	1.04837		18	1.86328	1.86328	0.00349264	0.103452
19	-0.0664039	-2.04771e-05	-0.339604	-0.217917	-0.136509	19	0.103658	0.100407	0.0416922	0.115703	0.0912902		0.0197038		19	0.858215	0.999953	0.457505	0.605456	19	1.26957	1.26011	1.10076	1.30528		19	1.68966	1.68966	0.0197038	0.130339
20	0.0370926	-0.0296513	-0.638069	-0.274354	-0.157243	20	0.157448	-0.111573	-0.131737	-0.104247	-0.0297274		0.326797		20	1.08916	0.934004	0.230108	0.531675	20	1.43697	0.773441	0.738351	0.786597		20	1.34127	1.34127	0.326797	0.257236
21	-0.0376686	0.0629833			0.0155667	21	-0.069177	-0.0302592			-0.0492823		0.36711		21	0.91692	1.15607			21	0.852752	0.932697				21	0.861293	-1.16105	0.36711	0.126078
22		-0.0276768		0.0241792	-0.000975302	22		-0.0298472		0.0954493	0.0373041		0.661012		22		0.93826		1.05725	22		0.933583		1.2458		22	1.09214	1.09214	0.661012	0.167063
23		-0.0691816		0.04453	-0.00861472	23		-0.0568766		0.00845995	-0.0229808		0.872904		23		0.852743		1.10798	23		0.87725		1.01967		23	0.967462	-1.03363	0.872904	0.146139
24		0.00584985		0.0393304	0.0229127	24		0.0262991		-0.0767169	-0.0221616		0.470576		24		1.01356		1.09479	24		1.06243		0.838075		24	0.901417	-1.10936	0.470576	0.119302
30	0.141116	0.100602			0.121331	30	0.0491593	-0.00867052			0.0212063		0.104227		30	1.38394	1.26067			30	1.11985	0.980233				30	0.794099	-1.25929	0.104227	0.0931213
32	0.0574952	0.0341117			0.0459608	32	0.0325915	0.0433852			0.0380219		0.605643		32	1.14155	1.08171			32	1.07793	1.10506				32	0.981886	-1.01845	0.605643	0.03285
33	0.0157812	0.00511333	-0.289206	0.0745746	-0.0280301	33	-0.105831	-0.0695825	0.297529	0.0477728	0.0733438		0.485649		33	1.03701	1.01184	0.5138	1.18734	33	0.783734	0.851957	1.98394	1.11628		33	1.26291	1.26291	0.485649	0.312561
34	0.0502606	0.104355	-0.393998	0.022936	-0.0163531	34	0.00160092	0.0302364	-0.613383	0.101714	-0.047781		0.754976		34	1.12269	1.27161	0.403647	1.05423	34	1.00369	1.0721	0.243566	1.2639		34	0.930191	-1.07505	0.754976	0.29518
35		0.180433	-0.0196387		0.0918177	35		-0.0147549	-0.316178		-0.139824		0.307059		35		1.51507	0.955787		35		0.966596	0.482861			35	0.586621	-1.70468	0.307059	0.369728
36	0.123821	0.170466			0.147769	36	0.12603	0.0728345			0.100246		0.309842		36	1.32991	1.48069			36	1.33669	1.18259				36	0.896348	-1.11564	0.309842	0.107799
37		0.0788456		0.063158	0.0710727	37		-0.0149183		0.157535	0.0798123		0.997499		37		1.19907		1.15653	37		0.966233		1.43726		37	1.02033	1.02033	0.997499	0.236471
38		-0.107665		-0.13525	-0.121238	38		-0.103848		-0.146353	-0.124581		0.898842		38		0.780432		0.732404	38		0.787322		0.713915		38	0.992333	-1.00773	0.898842	0.0438614
39		-0.123454	-0.264297	-0.0401721	-0.133054	39		0.125814	-0.271381	0.107159	0.0213547		0.421145		39		0.752568	0.544131	0.911649	39		1.33602	0.535327	1.27985		39	1.42695	1.42695	0.421145	0.279126
40	-0.0683369	-0.245907	-0.440295	-0.434081	-0.269024	40	0.207972	0.121673	0.213299	0.111651	0.166203		0.0025244		40	0.854404	0.567666	0.362832	0.36806	40	1.61426	1.32334	1.63418	1.29316		40	2.72412	2.72412	0.0025244	0.147491
41		-0.0602928		-0.0858496	-0.0728832	41		0.0882474		0.0346894	0.0622935		0.0453552		41		0.870377		0.820636	41		1.22531		1.08315		41	1.36514	1.36514	0.0453552	0.0753064
42		0.0401542		-0.161385	-0.0490279	42		-0.0591515		0.0214805	-0.0169669		0.737361		42		1.09687		0.689629	42		0.872667		1.0507		42	1.07662	1.07662	0.737361	0.222228
43	0.131982	0.0616854		-0.0895475	0.0442039	43	-0.208642	-0.119119		0.129012	-0.0418278		0.448568		43	1.35513	1.15262		0.813678	43	0.618526	0.760119		1.3459		43	0.820292	-1.21908	0.448568	0.27298
44		-0.0431852	-0.142369		-0.0899519	44		-0.0854526	-0.280645		-0.172174		0.496292		44		0.905347	0.720495		44		0.821386	0.524028			44	0.827519	-1.20843	0.496292	0.175066
46	-0.083926	0.0454805	-0.121691	-0.167215	-0.0743343	46	0.0827363	0.125579	-0.279593	0.10234	0.0350482		0.432408		46	0.824279	1.1104	0.75563	0.680432	46	1.20986	1.3353	0.5253	1.26573		46	1.28642	1.28642	0.432408	0.210174
47		-0.214155		-0.496966	-0.332936	47		0.197668		-0.023684	0.100945		0.132654		47		0.610724		0.318445	47		1.57641		0.946926		47	2.71569	2.71569	0.132654	0.347014
48	-0.217126	-0.215118		-0.441735	-0.279135	48	0.00460771	0.251305		0.193391	0.161892		0.0140617		48	0.606561	0.609372		0.361631	48	1.01067	1.78363		1.56096		48	2.76075	2.76075	0.0140617	0.243955
50	-0.340283	-0.256791		-0.419414	-0.33376	50	-0.332444	0.288486		0.187682	0.119338		0.122553		50	0.45679	0.553616		0.380702	50	0.46511	1.94306		1.54057		50	2.83856	2.83856	0.122553	0.443973
51	-0.121818	-0.208014			-0.162781	51	-0.197319	-0.275776			-0.234778		0.344011		51	0.755409	0.619421			51	0.634865	0.529937				51	0.847233	-1.18031	0.344011	0.0858818
52	0.126299	0.107913			0.117203	52	0.063387	0.0474928			0.0555126		0.0367058		52	1.33751	1.28207			52	1.15714	1.11556				52	0.86758	-1.15263	0.0367058	0.0346509
53	-0.0967322	-0.0610458	-0.238677	-0.34655	-0.171237	53	-0.193729	-0.131863	-0.360271	-0.302045	-0.237819		0.492095		53	0.800328	0.868869	0.577196	0.450246	53	0.640134	0.738136	0.436243	0.498833		53	0.857863	-1.16569	0.492095	0.118756
55	0.0350565	0.100229	-0.0642037	-0.0647245	0.00729641	55	-0.0374795	-0.0261902	-0.124623	-0.0411657	-0.055652		0.250058		55	1.08407	1.25959	0.862574	0.86154	55	0.917319	0.941477	0.750546	0.909566		55	0.865071	-1.15597	0.250058	0.105738
56	0.222184	0.0815903			0.157552	56	-0.0315891	-0.0309396			-0.0312642		0.121128		56	1.66795	1.20667			56	0.929846	0.931237				56	0.647417	-1.5446	0.121128	0.23064
57	-0.139261	-0.152186	-0.427477	-0.422803	-0.263304	57	0.2344	0.137451	0.286155	0.22089	0.222943		0.00110392		57	0.725669	0.704391	0.3737	0.377743	57	1.71554	1.37231	1.93266	1.66299		57	3.06371	3.06371	0.00110392	0.151408
58	-0.243067	0.0644668		0.124508	0.00908614	58	-0.0952105	0.0149297		-0.0902547	-0.0537991		0.761369		58	0.57139	1.16002		1.33201	58	0.803137	1.03497		0.812354		58	0.865196	-1.15581	0.761369	0.242442
59	-0.0366256	0.14325	0.0247903	0.05833	0.0523445	59	0.0305025	0.0816531	-0.199465	0.172155	0.0411767		0.774776		59	0.919125	1.39075	1.05874	1.14375	59	1.07276	1.20685	0.631735	1.48647		59	0.974613	-1.02605	0.774776	0.203818
60	0.105304	0.167919	0.012957	0.00674859	0.0784909	60	0.142481	0.0419681	0.103728	0.0734173	0.0919929		0.711878		60	1.27439	1.47204	1.03028	1.01566	60	1.38829	1.10146	1.26978	1.18418		60	1.03158	1.03158	0.711878	0.124977
61	-0.166471	-0.041795	-0.0103242	0.0320176	-0.040617	61	-0.226194	-0.127775	-0.140071	-0.0838313	-0.141475		0.109382		61	0.681599	0.908249	0.976508	1.07651	61	0.594027	0.745118	0.724317	0.824458		61	0.792761	-1.26141	0.109382	0.0964932
62	-0.487377	0.0635602			-0.129842	62	-0.656519	-0.103245			-0.297159		0.708932		62	0.325554	1.1576			62	0.220537	0.788416				62	0.680273	-1.47	0.708932	0.503685
63	0.0279102	-0.0313699	-0.0704482	-0.091746	-0.038992	63	0.165181	0.129981	-0.126088	0.0968603	0.080046		0.178078		63	1.06638	0.930315	0.85026	0.809569	63	1.46279	1.3489	0.748018	1.24986		63	1.31534	1.31534	0.178078	0.16744
64	-0.103966	-0.109544	-0.0589609	0.0398888	-0.053865	64	0.0688013	0.0414269	-0.11648	0.0201238	0.00901762		0.29569		64	0.787107	0.777063	0.87305	1.0962	64	1.17166	1.10009	0.764751	1.04743		64	1.1558	1.1558	0.29569	0.115933
65	-0.0550057	-0.164496			-0.106309	65	0.307318	0.140966			0.232059		0.0785962		65	0.881037	0.684706			65	2.02917	1.38346				65	2.17956	2.17956	0.0785962	0.337449
66		-0.195538	-0.286224	-0.343284	-0.270711	66		0.101939	0.09339	0.112613	0.102718		0.000958159		66		0.637473	0.51734	0.453645	66		1.26456	1.23991	1.29602		66	2.36282	2.36282	0.000958159	0.0562871
67		-0.08986	-0.192916		-0.138338	67		-0.0780088	-0.182414		-0.127081		0.892875		67		0.813093	0.641334		67		0.835586	0.657032			67	1.02626	1.02626	0.892875	0.123878
68	0.0512741	-0.129772	-0.235729		-0.0882846	68	0.149144	0.0676215	0.0569015		0.0932147		0.0917188		68	1.12531	0.7417	0.581128		68	1.40976	1.16848	1.13999			68	1.5188	1.5188	0.0917188	0.182708
69		-0.0869624		-0.302777	-0.1816	69		0.055953		0.0375629	0.0468553		0.155381		69		0.818536		0.497992	69		1.1375		1.09034		69	1.69221	1.69221	0.155381	0.161997
70		0.00415066	0.0462733		0.0257225	70		-0.269402	-0.922601		-0.483279		0.198102		70		1.0096	1.11243		70		0.537772	0.119509			70	0.309741	-3.22851	0.198102	0.215359
71		-0.0187753	0.102217	0.0569244	0.0496196	71		0.060002	-0.164683	-0.036274	-0.0374035		0.274029		71		0.95769	1.26537	1.14005	71		1.14816	0.684411	0.919869		71	0.818421	-1.22186	0.274029	0.160942
72	-0.0415761	-0.055631	-0.120557		-0.0712488	72	0.0476199	0.0399089	-0.0450784		0.0161336		0.0867299		72	0.908707	0.87977	0.757606		72	1.11589	1.09625	0.901408			72	1.22288	1.22288	0.0867299	0.0826445
73	-0.0258968	-0.0795141	-0.15236		-0.0828593	73	0.0067764	0.0854032	-0.0453579		0.0189597		0.12682		73	0.942113	0.832695	0.704109		73	1.01573	1.21732	0.900829			73	1.26421	1.26421	0.12682	0.115267
75	0.108255	-0.031511		-0.141025	-0.00939101	75	-0.0706241	-0.0452203		-0.0344475	-0.0498339		0.714283		75	1.28308	0.930013		0.722728	75	0.849916	0.901114		0.923746		75	0.911081	-1.0976	0.714283	0.165027
76	0.058468	0.118597		-0.038923	0.0508167	76	0.143361	0.200223		0.120516	0.156008		0.103234		76	1.14411	1.314		0.914275	76	1.39111	1.58571		1.31983		76	1.27406	1.27406	0.103234	0.140459
77	-0.00974365	-0.0707337	-0.0942169	-0.143933	-0.0769636	77	0.0136679	0.0268113	0.0447666	-0.0209366	0.0167375		0.0217792		77	0.977814	0.849701	0.804976	0.717906	77	1.03197	1.06368	1.10858	0.952935		77	1.2408	1.2408	0.0217792	0.0633141
78	0.00512917	0.0635332	-0.0794782	-0.0680692	-0.0157983	78	0.113289	0.120989	0.0211106	0.0870541	0.0873437		0.0404548		78	1.01188	1.15753	0.832764	0.85493	78	1.29804	1.32126	1.04981	1.22195		78	1.26807	1.26807	0.0404548	0.0975316
79	0.203299	0.108004	0.00246616	-0.0186165	0.0830595	79	-0.0126867	-0.0471861	-0.117439	0.0941863	-0.0139559		0.211539		79	1.59698	1.28234	1.00569	0.95804	79	0.97121	0.897044	0.763065	1.24219		79	0.799806	-1.2503	0.211539	0.178519
80	0.100553	-0.0413141	-0.204071	-0.131758	-0.0538952	80	-0.0926208	-0.128613	0.414043	-0.0464616	0.100767		0.487287		80	1.26053	0.909255	0.62507	0.738316	80	0.80794	0.743682	2.59444	0.898542		80	1.42778	1.42778	0.487287	0.466636
81	-0.0350536	0.12221	0.141302	0.36749	0.173382	81	-0.114319	0.0853637	0.00732803	0.136509	0.0386322		0.271026		81	0.922458	1.32498	1.38453	2.33072	81	0.768565	1.21721	1.01702	1.36933		81	0.733246	-1.3638	0.271026	0.325332
82		0.0308877	0.0858708		0.0592488	82		0.266858	-0.214381		0.0897408		0.906569		82		1.07371	1.21863		82		1.84866	0.610407			82	1.07273	1.07273	0.906569	0.623354
83	-0.483367	-0.400373	-0.68061	-0.632828	-0.534663	83	0.311632	0.133802	0.312945	0.185285	0.242912		6.11358e-05		83	0.328574	0.397765	0.208636	0.232901	83	2.04942	1.36082	2.05563	1.53209		83	5.99205	5.99205	6.11358e-05	0.183705
84		-0.420675	-0.595349	-0.547952	-0.514911	84		0.0418192	0.35889	0.131158	0.198535		0.00292628		84		0.379599	0.253893	0.283171	84		1.10108	2.28502	1.35256		84	5.16947	5.16947	0.00292628	0.362123
85	0.04955	-0.0852772			-0.0126523	85	-0.0131928	0.0450883			0.0169247		0.690452		85	1.12086	0.821718			85	0.970079	1.1094				85	1.07048	1.07048	0.690452	0.164996
86		0.028248		-0.0986419	-0.0305791	86		-0.168581		0.242388	0.0838031		0.769326		86		1.06721		0.796816	86		0.678296		1.74738		86	1.30131	1.30131	0.769326	0.551374
87	0.0880393	0.00170251		-0.129676	-0.00428905	87	0.0159936	-0.000155105		-0.0626045	-0.0142874		0.974771		87	1.22473	1.00393		0.741863	87	1.03751	0.999643		0.865756		87	0.977241	-1.02329	0.974771	0.148968
88	-0.174702	-0.226909		-0.00755157	-0.12598	88	-0.039848	0.122151		-0.0158834	0.0281943		0.129495		88	0.668803	0.593049		0.982762	88	0.91233	1.3248		0.964088		88	1.42618	1.42618	0.129495	0.176244
90	-0.352463	-0.170214		0.023074	-0.139767	90	0.0169533	0.277007		0.119506	0.151159		0.0827253		90	0.444158	0.67575		1.05457	90	1.03981	1.89238		1.31676		90	1.95401	1.95401	0.0827253	0.307738
92		0.0421927	-0.0419924	-0.0229357	-0.0060609	92		0.141852	-0.281158	0.0889113	0.0193769		0.94901		92		1.10203	0.907836	0.948559	92		1.38628	0.523411	1.22719		92	1.06032	1.06032	0.94901	0.271629
93	-0.015123	-0.0409579		-0.343439	-0.109903	93	0.319297	0.0887695		0.24578	0.228211		0.0488355		93	0.965777	0.910001		0.453483	93	2.08592	1.22679		1.76108		93	2.17828	2.17828	0.0488355	0.298427
94	-0.0870781	0.0309324	-0.0529457	-0.0868888	-0.0462354	94	0.248958	0.358996	-0.131011	0.163541	0.194268		0.102449		94	0.818318	1.07382	0.885226	0.818674	94	1.77402	2.28558	0.739586	1.45727		94	1.73982	1.73982	0.102449	0.329082
95	0.156015	0.129862			0.143135	95	-0.0842648	0.0618649			-0.00508261		0.173465		95	1.43224	1.34853			95	0.823636	1.15309				95	0.710857	-1.40675	0.173465	0.169963
96	-0.162742	-0.158494	-0.174592	-0.292111	-0.19364	96	0.199061	0.183597	0.0588814	0.273681	0.185454		0.000472834		96	0.687477	0.694235	0.668972	0.510374	96	1.58147	1.52615	1.1452	1.87794		96	2.39384	2.39384	0.000472834	0.156686
97		0.108204		-0.380991	-0.0708746	97		-0.00376015		0.168805	0.0910378		0.487513		97		1.28293		0.415919	97		0.991379		1.47504		97	1.45182	1.45182	0.487513	0.496398
98	-0.336879	-0.2586	-0.47346	-0.383485	-0.356204	98	0.197434	0.0310741	0.203975	0.204143	0.165042		0.000152437		98	0.460385	0.551315	0.336156	0.413538	98	1.57556	1.07417	1.59946	1.60008		98	3.32082	3.32082	0.000152437	0.1371
99	-0.0703292	-0.149875	-0.0902853	-0.209935	-0.126734	99	0.151657	0.0498877	0.0678936	0.200542	0.121867		0.0019796		99	0.850493	0.70815	0.812297	0.616687	99	1.41794	1.12173	1.16921	1.58687		99	1.77256	1.77256	0.0019796	0.121197
100	-0.0726849	-0.0276397			-0.0495785	100	-0.0612026	-0.0025457			-0.0308846		0.669896		100	0.845892	0.93834			100	0.868555	0.994155				100	1.04398	1.04398	0.669896	0.0779776
101		0.0249875	-0.231618	-0.0795991	-0.0829483	101		0.0370204	-0.35588	0.240863	0.0375481		0.73378		101		1.05922	0.586654	0.832532	101		1.08898	0.440677	1.74126		101	1.31976	1.31976	0.73378	0.399475
102	-0.121884	-0.0581347		0.0290062	-0.0459062	102	-0.166623	-0.0210304		-0.184584	-0.117694		0.337782		102	0.755293	0.874712		1.06907	102	0.681361	0.95273		0.653757		102	0.847641	-1.17974	0.337782	0.132136
103	0.0429083	-0.116775	-0.0480027	-0.0638705	-0.0425517	103	0.0970635	0.105475	0.200459	0.216756	0.158298		0.0044786		103	1.10385	0.764231	0.895359	0.863236	103	1.25044	1.2749	1.58657	1.64724		103	1.588	1.588	0.0044786	0.125433
104	0.0280608	-0.0115905	-0.363862	-0.0175913	-0.06634	104	0.0821731	-0.00647895	-0.0795308	0.331147	0.111411		0.224771		104	1.06675	0.973665	0.432651	0.960304	104	1.2083	0.985192	0.832663	2.14362		104	1.50574	1.50574	0.224771	0.327327
106	0.0279257	-0.0237794			0.00284218	106	-0.142027	-0.131201			-0.13658		0.0344103		106	1.06641	0.946718			106	0.721063	0.739263				106	0.7254	-1.37855	0.0344103	0.0605357
107	-0.0778092	-0.13814		0.0167182	-0.061687	107	-0.00635668	-0.0965129		0.416485	0.165864		0.357205		107	0.83597	0.727545		1.03925	107	0.98547	0.800732		2.60907		107	1.68869	1.68869	0.357205	0.581688
108	0.0568098	0.0117972	-0.487592	0.0526662	-0.0431586	108	0.0395799	-0.0679513	-0.157894	0.380254	0.100888		0.459239		108	1.13975	1.02754	0.325393	1.12893	108	1.09542	0.855163	0.695195	2.40023		108	1.39331	1.39331	0.459239	0.43458
109	0.0664857	-0.0361846	-0.0700311	-0.0751694	-0.0248404	109	0.121933	0.0592965	-0.213184	0.122572	0.0422416		0.574221		109	1.16543	0.920058	0.851077	0.841067	109	1.32414	1.1463	0.612091	1.32609		109	1.16703	1.16703	0.574221	0.184924
110		-0.0399912		0.10275	0.0372176	110		-0.0268629		-0.17755	-0.0957034		0.326885		110		0.912029		1.26692	110		0.94002		0.664432		110	0.736341	-1.35807	0.326885	0.224665
111		-0.21955	-0.207694		-0.213582	111		0.224811	-0.0896167		0.0954524		0.215764		111		0.603184	0.619877		111		1.67808	0.813548			111	2.0372	2.0372	0.215764	0.432344
112	-0.0432125	-0.098942	-0.514536	-0.0367298	-0.135744	112	0.061045	-0.0677359	0.0376743	0.399503	0.146604		0.115761		112	0.90529	0.796266	0.305819	0.918904	112	1.15092	0.855587	1.09062	2.50902		112	1.91579	1.91579	0.115761	0.401535
115	0.0169094	0.0179372		-0.307293	-0.0663928	115	0.318076	0.081219		0.14223	0.192493		0.104124		115	1.0397	1.04217		0.492841	115	2.08006	1.20564		1.38749		115	1.81504	1.81504	0.104124	0.32302
116		0.154541	-0.24774	-0.291468	-0.0785232	116		-0.160568	0.0268652	0.102782	0.0031382		0.507232		116		1.42738	0.565275	0.511131	116		0.690927	1.06381	1.26702		116	1.20687	1.20687	0.507232	0.341394
117	-0.110112	-0.159895	-0.11529	-0.198904	-0.144565	117	0.224498	0.171106	-0.187761	0.293273	0.159366		0.0476631		117	0.776047	0.691999	0.766849	0.632552	117	1.67686	1.48288	0.648991	1.9646		117	2.0134	2.0134	0.0476631	0.284682
118	-0.125992	0.191377	0.0478158		0.0566901	118	0.000603793	0.200373	-0.182356		0.034062		0.837022		118	0.748184	1.55374	1.11639		118	1.00139	1.58625	0.657119			118	0.949231	-1.05348	0.837022	0.357433
119	-0.169853	0.110136	0.0118708		-0.00106166	119	-0.173226	0.0117503	-0.393004		-0.154266		0.302661		119	0.676312	1.28865	1.02771		119	0.671079	1.02743	0.404572			119	0.702741	-1.423	0.302661	0.253036
120	0.0548679	0.030176	-0.12668	-0.381541	-0.0745575	120	0.151142	0.0979035	0.24547	0.164859	0.168103		0.0417134		120	1.13467	1.07195	0.746999	0.415393	120	1.41626	1.25286	1.75983	1.4617		120	1.74848	1.74848	0.0417134	0.196559
121	0.290515	0.310883	0.171891		0.261946	121	-0.0408275	-0.472862	-0.128859		-0.178235		0.0272441		121	1.95216	2.04589	1.48556		121	0.910275	0.336618	0.74326			121	0.362927	-2.75537	0.0272441	0.242991
123	-0.0185079	-0.254607		-0.478098	-0.210591	123	0.0664028	0.0328074		0.202747	0.107055		0.0694256		123	0.958279	0.556407		0.332584	123	1.16521	1.07847		1.59495		123	2.078	2.078	0.0694256	0.242905
124	-0.344833	-0.18538		-0.142589	-0.215925	124	-0.240304	-0.00621529		0.149106	-0.00429737		0.210765		124	0.45203	0.652559		0.720131	124	0.575038	0.985791		1.40963		124	1.6279	1.6279	0.210765	0.25403
125		0.21127	0.0408636	-0.378654	0.0202762	125		-0.295888	0.180226	-0.1483	-0.0407951		0.848445		125		1.62656	1.09866	0.418163	125		0.505955	1.51435	0.710722		125	0.868818	-1.15099	0.848445	0.465868
126	0.120079	0.1042	-0.0232573		0.0715765	126	-0.0611747	-0.0924392	0.0915266		-0.013006		0.294247		126	1.3185	1.27116	0.947857		126	0.868611	0.808278	1.2346			126	0.823034	-1.21502	0.294247	0.17693
127	-0.0503459	-0.182652	-0.378675	-0.71304	-0.267811	127	0.132649	0.0192568	0.205882	0.271604	0.167172		0.0191958		127	0.890541	0.656672	0.418143	0.193624	127	1.35721	1.04534	1.60651	1.86898		127	2.7226	2.7226	0.0191958	0.231335
128	0.19692	0.175672	0.0895776	-0.54646	0.0593234	128	0.266368	-0.394134	-0.394223	0.00729666	-0.0373368		0.669389		128	1.57369	1.49855	1.22907	0.284145	128	1.84658	0.40352	0.403438	1.01694		128	0.80046	-1.24928	0.669389	0.452624
129	0.186665	0.248214	0.211238		0.216112	129	0.128335	-0.604534	-0.424163		-0.182888		0.0802038		129	1.53697	1.77098	1.62644		129	1.3438	0.24858	0.376563			129	0.399025	-2.50611	0.0802038	0.352381
130	-0.0641349	-0.215512	-0.281597	-0.417196	-0.22602	130	0.285961	0.174773	-0.0397931	0.311269	0.203265		0.00761844		130	0.862711	0.608818	0.522881	0.382652	130	1.93179	1.49545	0.912445	2.04771		130	2.6871	2.6871	0.00761844	0.276331
131	0.0237986	-0.316481	-0.276961	-0.204218	-0.171952	131	0.212619	0.134107	-0.0656759	0.000488246	0.0840557		0.0369858		131	1.05633	0.482524	0.528492	0.624859	131	1.63162	1.36178	0.859655	1.00112		131	1.80305	1.80305	0.0369858	0.218621
132	-0.220695	-0.311058	-0.488522		-0.326402	132	0.249156	0.0857484	0.207235		0.186073		0.00492982		132	0.601597	0.488587	0.324697		132	1.77483	1.21828	1.61152			132	3.25443	3.25443	0.00492982	0.183689
133	0.087302	0.081151	-0.0858416	-0.795594	-0.0694507	133	0.419831	-0.315705	-0.372415	0.127293	0.0861305		0.630021		133	1.22265	1.20546	0.820651	0.160105	133	2.62924	0.483387	0.424214	1.34058		133	1.43081	1.43081	0.630021	0.57143
134	-0.0834877	-0.126949	-0.300457	-1.08801	-0.268821	134	0.549513	-0.281516	-0.317584	0.26268	0.20272		0.201601		134	0.825111	0.746536	0.500661	0.0816572	134	3.54416	0.522979	0.481301	1.83096		134	2.9617	2.9617	0.201601	0.740496
[truncated: 1,059 more rows]

## Sheet: Table S5
Design of DIGE experiments						Protein amount [µg] and amount of Cy-Dyes used for labelling
[truncated: 30 more rows]
